# Supplementary material for: 2-Chloro-6-methoxy­quinoline-3-carbaldehyde
Source: Acta Crystallogr Sect E Struct Rep Online. 2009 Oct 13;65(Pt 11):o2723. doi: 10.1107/S1600536809040847 (PMC2971164; doi:10.1107/S1600536809040847)
Supplement: Supplementary file 1 [file e-65-o2723-sup1.cif]

##############################################################################
###                                                                        ###
###        Electronic paper (Acta Crystallographica Section E)             ###
###                                                                        ###
##############################################################################
#                                                                            #
# This CIF contains the data in a paper accepted for publication in Acta     #
# Crystallographica Section E. It conforms to the requirements of Notes      #
# for Authors for Section E, and has been peer reviewed under the auspices   #
# of the IUCr Commission on Journals.                                        #
#                                                                            #
# Full details of the Crystallographic Information File format               #
# are given in the paper "The Crystallographic Information File (CIF):       #
# a New Standard Archive File for Crystallography" by S. R. Hall, F. H.      #
# Allen and I. D. Brown [Acta Cryst. (1991), A47, 655-685].                  #
#                                                                            #
# The current version of the core CIF dictionary is obtainable from          #
# ftp://ftp.iucr.org/pub/cif_core.dic. The current version number is 2.4.    #
#                                                                            #
# Software is freely available for graphical display of the structure(s) in  #
# this CIF.  For information consult the CIF home page http://www.iucr.org/  #
# cif/home.html                                                              #
#                                                                            #
# This file may be used for bona fide research purposes within the           #
# scientific community so long as proper attribution is given to the journal # 
# article from which it was obtained.                                        #
#                                                                            #
##############################################################################
                                             
data_global
_audit_creation_method     SHELXL-97
_journal_date_recd_electronic     2009-10-06
_journal_date_accepted     2009-10-06
_journal_name_full     'Acta Crystallographica, Section E'
_journal_year     2009
_journal_volume     65
_journal_issue     11
_journal_page_first     o2723
_journal_page_last     o2723
_journal_paper_category     QO
_journal_coeditor_code     BT5087
_publ_contact_author
;
     Dr. Seik Weng Ng
     Department of Chemistry
     University of Malaya
     50603 Kuala Lumpur
     Malaysia
;
_publ_contact_author_email     seikweng@um.edu.my
_publ_contact_author_fax     '03 7967 4193'
_publ_contact_author_phone     '03 7967 6778'
_publ_section_title
;
2-Chloro-6-methoxyquinoline-3-carbaldehyde
;
loop_
    _publ_author_name
    _publ_author_address
    'Subashini, R.'
;
Chemistry Division
School of Science and Humanities
VIT University
Vellore 632 014, Tamil Nadu
India
;
    'Khan, F. Nawaz'
;
Chemistry Division
School of Science and Humanities
VIT University
Vellore 632 014, Tamil Nadu
India
;
    'Gund, Machhindra'
;
Chemistry Division
School of Science and Humanities
VIT University
Vellore 632 014, Tamil Nadu
India
;
    'Hathwar, Venkatesha R.'
;
Solid State and Structural Chemistry Unit
Indian Institute of Science
Bangalore 560 012, Karnataka
India
;
    'Ng, Seik Weng'
;
Department of Chemistry
University of Malaya
50603 Kuala Lumpur
Malaysia
;
_publ_section_synopsis     .
data_I
_audit_creation_method     SHELXL-97
_chemical_name_systematic
;
2-Chloro-6-methoxyquinoline-3-carbaldehyde
;
_chemical_name_common     ?
_chemical_formula_moiety     'C11 H8 Cl N O2'
_chemical_formula_sum     'C11 H8 Cl N O2'
_chemical_formula_iupac     'C11 H8 Cl N O2'
_chemical_formula_weight     221.63
_chemical_melting_point     ?
_symmetry_cell_setting     Monoclinic
_symmetry_space_group_name_H-M     'P 21/c'
_symmetry_space_group_name_Hall     '-P 2ybc'
loop_
    _symmetry_equiv_pos_as_xyz
    'x, y, z'
    '-x, y+1/2, -z+1/2'
    '-x, -y, -z'
    'x, -y-1/2, z-1/2'
_cell_length_a     7.7072(9)
_cell_length_b     14.3474(13)
_cell_length_c     9.3487(10)
_cell_angle_alpha     90.00
_cell_angle_beta     109.415(2)
_cell_angle_gamma     90.00
_cell_volume     974.98(18)
_cell_formula_units_Z     4
_cell_measurement_reflns_used     842
_cell_measurement_theta_min     2.0
_cell_measurement_theta_max     24.7
_cell_measurement_temperature     290(2)
_exptl_crystal_description     Block
_exptl_crystal_colour     Colorless
_exptl_crystal_size_max     0.24
_exptl_crystal_size_mid     0.21
_exptl_crystal_size_min     0.18
_exptl_crystal_density_diffrn     1.510
_exptl_crystal_density_meas     ?
_exptl_crystal_density_method     'not measured'
_exptl_crystal_F_000     456
_exptl_absorpt_coefficient_mu     0.367
_exptl_absorpt_correction_type     Multi-scan
_exptl_absorpt_process_details     '(SADABS; Sheldrick, 1996)'
_exptl_absorpt_correction_T_min     0.9171
_exptl_absorpt_correction_T_max     0.9369
_diffrn_ambient_temperature     290(2)
_diffrn_radiation_type     MoK\a
_diffrn_radiation_wavelength     0.71073
_diffrn_radiation_source     'fine-focus sealed tube'
_diffrn_radiation_monochromator     graphite
_diffrn_measurement_device_type     'Bruker SMART area-detector'
_diffrn_measurement_method     '\f and \w'
_diffrn_detector_area_resol_mean     ?
_diffrn_reflns_number     6533
_diffrn_reflns_av_R_equivalents     0.0298
_diffrn_reflns_av_sigmaI/netI     0.0316
_diffrn_reflns_theta_min     2.71
_diffrn_reflns_theta_max     27.50
_diffrn_reflns_theta_full     27.50
_diffrn_measured_fraction_theta_max     0.996
_diffrn_measured_fraction_theta_full     0.996
_diffrn_reflns_limit_h_min     -10
_diffrn_reflns_limit_h_max     9
_diffrn_reflns_limit_k_min     -18
_diffrn_reflns_limit_k_max     10
_diffrn_reflns_limit_l_min     -12
_diffrn_reflns_limit_l_max     12
_diffrn_standards_number     0
_diffrn_standards_interval_count     0
_diffrn_standards_interval_time     0
_diffrn_standards_decay_%     0
_reflns_number_total     2221
_reflns_number_gt     1702
_reflns_threshold_expression     I>2\s(I)
_refine_ls_structure_factor_coef     Fsqd
_refine_ls_matrix_type     full
_refine_ls_R_factor_all     0.0538
_refine_ls_R_factor_gt     0.0381
_refine_ls_wR_factor_gt     0.1024
_refine_ls_wR_factor_ref     0.1148
_refine_ls_goodness_of_fit_ref     1.025
_refine_ls_restrained_S_all     1.025
_refine_ls_number_reflns     2221
_refine_ls_number_parameters     137
_refine_ls_number_restraints     0
_refine_ls_hydrogen_treatment     constr
_refine_ls_weighting_scheme     calc
_refine_ls_weighting_details
          'calc w=1/[\s^2^(Fo^2^)+(0.068P)^2^+0.0419P] where P=(Fo^2^+2Fc^2^)/3'
_atom_sites_solution_hydrogens     geom
_atom_sites_solution_primary     direct
_atom_sites_solution_secondary     difmap
_refine_ls_shift/su_max     0.001
_refine_ls_shift/su_mean     0.001
_refine_diff_density_max     0.210
_refine_diff_density_min     -0.238
_refine_ls_extinction_method     none
_refine_ls_extinction_coef     ?
loop_
    _atom_type_symbol
    _atom_type_description
    _atom_type_scat_dispersion_real
    _atom_type_scat_dispersion_imag
    _atom_type_scat_source
    'C' 'C' 0.0033 0.0016
                         'International Tables Vol C Tables 4.2.6.8 and 6.1.1.4'
    'H' 'H' 0.0000 0.0000
                         'International Tables Vol C Tables 4.2.6.8 and 6.1.1.4'
    'N' 'N' 0.0061 0.0033
                         'International Tables Vol C Tables 4.2.6.8 and 6.1.1.4'
    'O' 'O' 0.0106 0.0060
                         'International Tables Vol C Tables 4.2.6.8 and 6.1.1.4'
    'Cl' 'Cl' 0.1484 0.1585
                         'International Tables Vol C Tables 4.2.6.8 and 6.1.1.4'
_computing_data_collection     'SMART (Bruker, 2004)'
_computing_cell_refinement     'SAINT (Bruker, 2004)'
_computing_data_reduction     'SAINT (Bruker, 2004)'
_computing_structure_solution     'SHELXS97 (Sheldrick, 2008)'
_computing_structure_refinement     'SHELXL97 (Sheldrick, 2008)'
_computing_molecular_graphics     'X-SEED (Barbour, 2001)'
_computing_publication_material     'publCIF (Westrip, 2009)'
loop_
    _atom_site_type_symbol
    _atom_site_label
    _atom_site_fract_x
    _atom_site_fract_y
    _atom_site_fract_z
    _atom_site_U_iso_or_equiv
    _atom_site_adp_type
    _atom_site_calc_flag
    _atom_site_refinement_flags
    _atom_site_occupancy
    _atom_site_disorder_assembly
    _atom_site_disorder_group
    Cl Cl1 0.12213(7) 0.04921(3) 0.68956(6) 0.05816(19) Uani d . 1 . .
    O O1 0.02629(18) 0.34429(9) 0.71932(16) 0.0563(4) Uani d . 1 . .
    O O2 0.77125(17) 0.34949(8) 0.35759(14) 0.0480(3) Uani d . 1 . .
    N N1 0.35512(19) 0.10458(9) 0.56310(15) 0.0399(3) Uani d . 1 . .
    C C1 0.2333(2) 0.13533(11) 0.62026(18) 0.0386(4) Uani d . 1 . .
    C C2 0.1913(2) 0.23022(11) 0.63341(17) 0.0365(4) Uani d . 1 . .
    C C3 0.2892(2) 0.29435(11) 0.58240(18) 0.0366(3) Uani d . 1 . .
    H H3 0.2659 0.3576 0.5885 0.044 Uiso calc R 1 . .
    C C4 0.4244(2) 0.26584(10) 0.52104(16) 0.0340(3) Uani d . 1 . .
    C C5 0.5323(2) 0.32923(11) 0.47029(18) 0.0372(4) Uani d . 1 . .
    H H5 0.5165 0.3931 0.4772 0.045 Uiso calc R 1 . .
    C C6 0.6601(2) 0.29554(11) 0.41088(18) 0.0375(4) Uani d . 1 . .
    C C7 0.6864(2) 0.19874(12) 0.40126(18) 0.0406(4) Uani d . 1 . .
    H H7 0.7733 0.1771 0.3600 0.049 Uiso calc R 1 . .
    C C8 0.5865(2) 0.13662(11) 0.45142(18) 0.0403(4) Uani d . 1 . .
    H H8 0.6067 0.0730 0.4456 0.048 Uiso calc R 1 . .
    C C9 0.4520(2) 0.16836(10) 0.51239(17) 0.0342(3) Uani d . 1 . .
    C C10 0.0534(2) 0.26334(14) 0.70166(19) 0.0446(4) Uani d . 1 . .
    H H10 -0.0153 0.2191 0.7322 0.054 Uiso calc R 1 . .
    C C11 0.7544(3) 0.44805(12) 0.3677(2) 0.0542(5) Uani d . 1 . .
    H H11A 0.8378 0.4783 0.3259 0.081 Uiso calc R 1 . .
    H H11B 0.7835 0.4657 0.4721 0.081 Uiso calc R 1 . .
    H H11C 0.6306 0.4665 0.3120 0.081 Uiso calc R 1 . .
loop_
    _atom_site_aniso_label
    _atom_site_aniso_U_11
    _atom_site_aniso_U_22
    _atom_site_aniso_U_33
    _atom_site_aniso_U_12
    _atom_site_aniso_U_13
    _atom_site_aniso_U_23
    Cl1 0.0724(4) 0.0424(3) 0.0754(4) -0.0099(2) 0.0455(3) 0.0028(2)
    O1 0.0572(8) 0.0491(9) 0.0728(9) 0.0069(6) 0.0355(7) -0.0077(6)
    O2 0.0529(7) 0.0395(7) 0.0631(8) -0.0047(5) 0.0347(6) -0.0021(5)
    N1 0.0497(8) 0.0302(8) 0.0442(7) 0.0003(6) 0.0216(6) -0.0002(5)
    C1 0.0455(9) 0.0337(8) 0.0394(8) -0.0033(7) 0.0176(7) 0.0014(6)
    C2 0.0376(8) 0.0358(8) 0.0369(8) 0.0018(6) 0.0136(7) -0.0017(6)
    C3 0.0423(8) 0.0285(8) 0.0411(8) 0.0043(6) 0.0168(7) -0.0013(6)
    C4 0.0379(8) 0.0307(8) 0.0346(8) 0.0030(6) 0.0135(6) 0.0001(6)
    C5 0.0425(8) 0.0278(8) 0.0435(8) 0.0003(6) 0.0174(7) -0.0018(6)
    C6 0.0393(8) 0.0353(9) 0.0397(8) -0.0029(6) 0.0157(7) -0.0001(6)
    C7 0.0437(9) 0.0385(9) 0.0442(9) 0.0056(7) 0.0209(7) -0.0032(7)
    C8 0.0493(9) 0.0303(9) 0.0448(9) 0.0069(7) 0.0205(7) -0.0013(6)
    C9 0.0406(8) 0.0278(8) 0.0350(8) 0.0019(6) 0.0138(6) -0.0001(6)
    C10 0.0431(9) 0.0510(11) 0.0445(9) 0.0002(8) 0.0208(7) -0.0024(8)
    C11 0.0605(12) 0.0381(10) 0.0751(13) -0.0109(8) 0.0373(10) -0.0039(8)
loop_
    _geom_bond_atom_site_label_1
    _geom_bond_atom_site_label_2
    _geom_bond_site_symmetry_2
    _geom_bond_distance
    _geom_bond_publ_flag
    Cl1 C1 . 1.7461(16) ?
    O1 C10 . 1.201(2) ?
    O2 C6 . 1.3654(18) ?
    O2 C11 . 1.426(2) ?
    N1 C1 . 1.302(2) ?
    N1 C9 . 1.362(2) ?
    C1 C2 . 1.414(2) ?
    C2 C3 . 1.372(2) ?
    C2 C10 . 1.487(2) ?
    C3 C4 . 1.407(2) ?
    C3 H3 . 0.9300 ?
    C4 C5 . 1.416(2) ?
    C4 C9 . 1.421(2) ?
    C5 C6 . 1.370(2) ?
    C5 H5 . 0.9300 ?
    C6 C7 . 1.411(2) ?
    C7 C8 . 1.359(2) ?
    C7 H7 . 0.9300 ?
    C8 C9 . 1.414(2) ?
    C8 H8 . 0.9300 ?
    C10 H10 . 0.9300 ?
    C11 H11A . 0.9600 ?
    C11 H11B . 0.9600 ?
    C11 H11C . 0.9600 ?
loop_
    _geom_angle_atom_site_label_1
    _geom_angle_atom_site_label_2
    _geom_angle_atom_site_label_3
    _geom_angle_site_symmetry_1
    _geom_angle_site_symmetry_3
    _geom_angle
    _geom_angle_publ_flag
    C6 O2 C11 . . 117.12(13) ?
    C1 N1 C9 . . 117.96(13) ?
    N1 C1 C2 . . 125.38(14) ?
    N1 C1 Cl1 . . 114.97(12) ?
    C2 C1 Cl1 . . 119.62(12) ?
    C3 C2 C1 . . 116.56(14) ?
    C3 C2 C10 . . 119.25(15) ?
    C1 C2 C10 . . 124.17(15) ?
    C2 C3 C4 . . 120.94(14) ?
    C2 C3 H3 . . 119.5 ?
    C4 C3 H3 . . 119.5 ?
    C3 C4 C5 . . 123.14(14) ?
    C3 C4 C9 . . 117.05(14) ?
    C5 C4 C9 . . 119.81(13) ?
    C6 C5 C4 . . 119.40(15) ?
    C6 C5 H5 . . 120.3 ?
    C4 C5 H5 . . 120.3 ?
    O2 C6 C5 . . 124.81(15) ?
    O2 C6 C7 . . 114.46(13) ?
    C5 C6 C7 . . 120.73(14) ?
    C8 C7 C6 . . 120.92(14) ?
    C8 C7 H7 . . 119.5 ?
    C6 C7 H7 . . 119.5 ?
    C7 C8 C9 . . 120.21(14) ?
    C7 C8 H8 . . 119.9 ?
    C9 C8 H8 . . 119.9 ?
    N1 C9 C8 . . 118.96(14) ?
    N1 C9 C4 . . 122.11(13) ?
    C8 C9 C4 . . 118.93(14) ?
    O1 C10 C2 . . 123.35(17) ?
    O1 C10 H10 . . 118.3 ?
    C2 C10 H10 . . 118.3 ?
    O2 C11 H11A . . 109.5 ?
    O2 C11 H11B . . 109.5 ?
    H11A C11 H11B . . 109.5 ?
    O2 C11 H11C . . 109.5 ?
    H11A C11 H11C . . 109.5 ?
    H11B C11 H11C . . 109.5 ?
loop_
    _geom_torsion_atom_site_label_1
    _geom_torsion_atom_site_label_2
    _geom_torsion_atom_site_label_3
    _geom_torsion_atom_site_label_4
    _geom_torsion_site_symmetry_1
    _geom_torsion_site_symmetry_2
    _geom_torsion_site_symmetry_3
    _geom_torsion_site_symmetry_4
    _geom_torsion
    _geom_torsion_publ_flag
    C9 N1 C1 C2 . . . . 0.5(2) ?
    C9 N1 C1 Cl1 . . . . -177.49(11) ?
    N1 C1 C2 C3 . . . . -0.6(2) ?
    Cl1 C1 C2 C3 . . . . 177.35(12) ?
    N1 C1 C2 C10 . . . . -178.93(16) ?
    Cl1 C1 C2 C10 . . . . -1.0(2) ?
    C1 C2 C3 C4 . . . . -0.2(2) ?
    C10 C2 C3 C4 . . . . 178.22(15) ?
    C2 C3 C4 C5 . . . . -178.40(15) ?
    C2 C3 C4 C9 . . . . 1.0(2) ?
    C3 C4 C5 C6 . . . . -179.51(15) ?
    C9 C4 C5 C6 . . . . 1.1(2) ?
    C11 O2 C6 C5 . . . . 1.3(2) ?
    C11 O2 C6 C7 . . . . -178.48(16) ?
    C4 C5 C6 O2 . . . . 179.62(15) ?
    C4 C5 C6 C7 . . . . -0.6(2) ?
    O2 C6 C7 C8 . . . . 179.38(15) ?
    C5 C6 C7 C8 . . . . -0.4(2) ?
    C6 C7 C8 C9 . . . . 0.9(2) ?
    C1 N1 C9 C8 . . . . 179.30(15) ?
    C1 N1 C9 C4 . . . . 0.3(2) ?
    C7 C8 C9 N1 . . . . -179.39(15) ?
    C7 C8 C9 C4 . . . . -0.4(2) ?
    C3 C4 C9 N1 . . . . -1.1(2) ?
    C5 C4 C9 N1 . . . . 178.34(14) ?
    C3 C4 C9 C8 . . . . 179.98(14) ?
    C5 C4 C9 C8 . . . . -0.6(2) ?
    C3 C2 C10 O1 . . . . -2.4(3) ?
    C1 C2 C10 O1 . . . . 175.9(2) ?
