# Supplementary material for: 2-Chloro-6-methoxy­quinoline-3-carbaldehyde
Source: Acta Crystallogr Sect E Struct Rep Online. 2009 Oct 13;65(Pt 11):o2723. doi: 10.1107/S1600536809040847 (PMC2971164; doi:10.1107/S1600536809040847)
Supplement: Supplementary file 2 [file e-65-o2723-Isup2.hkl]

# 
# h,k,l, Fc-squared, Fo-squared, sigma(Fo-squared) and status flag 
# 
data_I
_shelx_title '  P21/c' 
_shelx_refln_list_code          4 
_shelx_F_calc_maximum      297.51 
_exptl_crystal_F_000       456.00 
_reflns_d_resolution_high  0.7696 
 
loop_ 
 _symmetry_equiv_pos_as_xyz 
 'x, y, z' 
 '-x, y+1/2, -z+1/2' 
 '-x, -y, -z' 
 'x, -y-1/2, z-1/2' 
 
_cell_length_a     7.7072 
_cell_length_b    14.3474 
_cell_length_c     9.3487 
_cell_angle_alpha  90.000 
_cell_angle_beta  109.415 
_cell_angle_gamma  90.000 
 
_shelx_F_squared_multiplier     1.000 
 
loop_ 
 _refln_index_h 
 _refln_index_k 
 _refln_index_l 
 _refln_F_squared_calc 
 _refln_F_squared_meas 
 _refln_F_squared_sigma 
 _refln_observed_status 
   1   0   0      191.79      175.39      6.99 o 
   2   0   0      682.34      629.08     13.59 o 
   3   0   0        0.45        0.80      2.40 o 
   4   0   0       35.34       32.67      2.80 o 
   5   0   0        3.22        1.44      2.80 o 
   6   0   0       31.37       27.03      3.08 o 
   7   0   0        4.08        2.52      2.00 o 
   8   0   0        3.48        3.91      2.50 o 
   9   0   0       57.38       72.06      8.81 o 
   1   1   0      621.03      635.04      9.40 o 
   2   1   0     1685.91     1628.22     23.62 o 
   3   1   0      951.25      970.89     14.91 o 
   4   1   0        4.76        4.32      0.94 o 
   5   1   0      123.02      139.29      3.79 o 
   6   1   0        8.10        8.35      2.08 o 
   7   1   0        5.58        3.80      1.60 o 
   8   1   0       46.29       39.77      3.12 o 
   9   1   0        1.25        1.49      3.37 o 
   0   2   0     7357.77     7484.78    482.99 o 
   1   2   0     2304.63     2329.24     29.72 o 
   2   2   0      173.12      159.42      4.88 o 
   3   2   0     1063.51     1009.05     15.51 o 
   4   2   0      969.56      953.44     15.11 o 
   5   2   0      145.60      137.60      3.89 o 
   6   2   0       17.23       22.70      2.31 o 
   7   2   0        3.29        0.86      1.36 o 
   8   2   0      226.41      239.28      7.83 o 
   9   2   0        0.45        0.13      2.22 o 
   1   3   0       20.50       24.14      0.78 o 
   2   3   0      198.71      176.93      3.44 o 
   3   3   0      280.08      253.34      4.69 o 
   4   3   0      625.43      662.23     11.90 o 
   5   3   0      925.04      966.77     15.80 o 
   6   3   0       99.49       96.04      3.49 o 
   7   3   0       10.25        8.50      1.77 o 
   8   3   0       60.64       67.85      5.15 o 
   9   3   0       40.64       40.74      3.99 o 
   0   4   0      241.12      288.93      5.09 o 
   1   4   0     1011.84      972.99     11.66 o 
   2   4   0       16.12       21.35      0.94 o 
   3   4   0       61.64       59.09      1.87 o 
   4   4   0      384.03      385.00      7.10 o 
   5   4   0      149.71      148.38      3.89 o 
   6   4   0       16.91       14.93      1.68 o 
   7   4   0       33.41       32.93      3.06 o 
   8   4   0       45.47       42.05      3.64 o 
   9   4   0       12.68       16.49      3.06 o 
   1   5   0     1686.04     1961.09     26.96 o 
   2   5   0     1165.75     1146.87     15.18 o 
   3   5   0     1108.11     1167.28     15.82 o 
   4   5   0      232.91      240.48      4.87 o 
   5   5   0       69.55       60.10      2.58 o 
   6   5   0       84.80       84.18      3.83 o 
   7   5   0       21.40       23.06      2.70 o 
   8   5   0        0.58       -0.03      1.90 o 
   9   5   0       16.96       20.24      3.83 o 
   0   6   0      381.33      454.70      7.86 o 
   1   6   0      229.20      277.82      5.12 o 
   2   6   0       43.09       44.87      1.18 o 
   3   6   0        5.51        5.25      0.80 o 
   4   6   0      741.83      783.87     12.78 o 
   5   6   0        5.29        6.63      1.32 o 
   6   6   0        7.49        6.14      1.85 o 
   7   6   0        5.21        6.63      1.97 o 
   8   6   0        1.42        1.14      2.94 o 
   1   7   0      553.80      830.66     12.31 o 
   2   7   0     1205.97     1222.54     18.11 o 
   3   7   0      340.97      319.20      5.06 o 
   4   7   0        0.04       -1.07      0.72 o 
   5   7   0       43.84       41.18      2.59 o 
   6   7   0      242.13      238.02      8.25 o 
   7   7   0       25.16       28.74      2.91 o 
   8   7   0       20.17       16.70      2.91 o 
   0   8   0      376.81      429.18     11.61 o 
   1   8   0       42.51       39.65      1.62 o 
   2   8   0        9.61        6.76      0.61 o 
   3   8   0       28.88       28.99      1.36 o 
   4   8   0       62.47       60.14      2.77 o 
   5   8   0      579.02      557.67     12.00 o 
   6   8   0       53.78       54.75      3.37 o 
   7   8   0       21.68       25.72      2.91 o 
   8   8   0        8.59       10.11      2.53 o 
   1   9   0      116.58      123.77      2.56 o 
   2   9   0      146.81      142.58      2.84 o 
   3   9   0       87.42       90.34      2.89 o 
   4   9   0       26.35       30.07      4.07 o 
   5   9   0       12.55       10.05      2.56 o 
   6   9   0        1.13        2.40      2.26 o 
   7   9   0       36.40       39.25      3.37 o 
   8   9   0        3.36        0.18      2.50 o 
   0  10   0     1884.11     2125.01     96.88 o 
   1  10   0      960.94     1039.23     16.01 o 
   2  10   0      101.76      101.39      3.47 o 
   3  10   0      871.91      898.23     14.08 o 
   4  10   0       13.35       13.23      1.79 o 
   5  10   0       74.10       69.18      3.37 o 
   6  10   0      216.67      225.95     21.22 o 
   7  10   0        8.47        8.54      2.50 o 
   1  11   0        4.11        2.40      2.40 o 
   2  11   0       16.56       23.22      3.20 o 
   3  11   0      318.24      331.95      6.74 o 
   4  11   0       42.04       43.45      4.80 o 
   5  11   0        0.05        0.40      1.70 o 
   6  11   0        1.71       -0.23      1.92 o 
   7  11   0       21.44       28.82      5.60 o 
   0  12   0      318.02      338.55      9.21 o 
   1  12   0       66.43       68.06      4.00 o 
   2  12   0      565.44      534.87     18.42 o 
   3  12   0       11.12       12.01      3.20 o 
   4  12   0      151.74      146.50      5.00 o 
   5  12   0       95.02       83.82      4.22 o 
   6  12   0        0.03        0.11      2.00 o 
   7  12   0       11.96       12.39      3.20 o 
   1  13   0        0.18        0.00      1.60 o 
   2  13   0      448.90      436.38     16.01 o 
   3  13   0        1.99        0.00      2.40 o 
   4  13   0        2.28        3.50      1.02 o 
   5  13   0        0.40        1.12      1.60 o 
   6  13   0       47.72       46.29      3.39 o 
   0  14   0        0.21        0.80      1.60 o 
   1  14   0        7.24        4.00      1.60 o 
   2  14   0      110.42       84.87      5.60 o 
   3  14   0       40.88       35.23      4.00 o 
   4  14   0       45.79       37.63      4.80 o 
   5  14   0       12.61       12.81      4.00 o 
   6  14   0       17.86       16.20      2.66 o 
   1  15   0       63.14       61.65      4.00 o 
   2  15   0       55.22       62.45      4.80 o 
   3  15   0       80.03       82.47      5.60 o 
   4  15   0        0.06        1.60      2.40 o 
   5  15   0       42.47       33.63      4.80 o 
   1  16   0        0.28        0.80      1.60 o 
   2  16   0        0.00       -1.60      1.60 o 
   3  16   0        0.80       -3.20      2.40 o 
   4  16   0        7.55        7.21      3.20 o 
   1  17   0       49.99       64.06      4.00 o 
   2  17   0        0.10       -0.80      2.40 o 
   3  17   0      120.86      124.91      7.21 o 
   2  18   0       34.28       38.43      4.00 o 
  -9   1   1        3.43        0.86      2.12 o 
  -8   1   1        1.47        3.83      2.31 o 
  -7   1   1       23.59       23.19      2.89 o 
  -6   1   1      234.04      235.81      5.60 o 
  -5   1   1      554.61      533.09      9.50 o 
  -4   1   1     1083.18     1088.20     16.81 o 
  -3   1   1     1407.63     1387.74     20.62 o 
  -2   1   1     2022.83     1902.39     27.62 o 
  -1   1   1      161.08      161.44      2.80 o 
   0   1   1      642.15      689.08     14.43 o 
   1   1   1      582.02      606.87     10.05 o 
   2   1   1      269.23      259.72      4.69 o 
   3   1   1      638.25      613.86     10.10 o 
   4   1   1      465.20      450.04      8.20 o 
   5   1   1      285.12      288.26      6.20 o 
   6   1   1      107.19      110.21      7.51 o 
   7   1   1       39.24       41.77      2.89 o 
   8   1   1        2.16        2.91      2.74 o 
   9   1   1        2.24        6.97      2.82 o 
  -9   2   1        9.15        8.15      2.44 o 
  -8   2   1      427.90      461.95     12.47 o 
  -7   2   1       58.75       57.64      2.89 o 
  -6   2   1       69.43       68.62      2.80 o 
  -5   2   1       69.60       64.65      2.40 o 
  -4   2   1        5.10        8.98      1.05 o 
  -3   2   1     1103.68     1072.29     16.21 o 
  -2   2   1     3338.15     3370.29     43.04 o 
  -1   2   1     2593.10     2725.18     39.03 o 
   0   2   1     2651.64     2794.01     35.66 o 
   1   2   1     1899.33     1980.55     25.57 o 
   2   2   1     1374.37     1415.27     21.02 o 
   3   2   1     1269.84     1283.56     19.51 o 
   4   2   1      405.19      384.51      7.19 o 
   5   2   1        0.29        1.07      1.05 o 
   6   2   1       15.60       14.17      2.66 o 
   7   2   1       15.94       18.32      2.17 o 
   8   2   1       34.43       35.39      3.55 o 
   9   2   1       99.62      122.20      6.24 o 
  -9   3   1       11.47       15.03      3.73 o 
  -8   3   1       19.31       22.69      4.41 o 
  -7   3   1        0.01       -1.23      1.27 o 
  -6   3   1        2.40        1.60      1.20 o 
  -5   3   1       75.74       79.01      2.68 o 
  -4   3   1      242.76      252.95      4.99 o 
  -3   3   1      311.48      308.73      5.39 o 
  -2   3   1     1806.04     1851.90     26.82 o 
  -1   3   1     1538.62     1550.25     22.75 o 
   0   3   1       10.93       13.01      0.66 o 
   1   3   1        0.63        0.32      0.36 o 
   2   3   1      674.00      662.66     10.30 o 
   3   3   1      387.65      356.94      6.39 o 
   4   3   1       35.58       38.49      1.87 o 
   5   3   1      101.60      105.96      5.20 o 
   6   3   1       34.28       37.47      4.04 o 
   7   3   1        0.99        0.00      1.52 o 
   8   3   1        1.47        3.45      2.12 o 
   9   3   1       10.66       10.96      3.17 o 
  -9   4   1       13.85       15.15      2.91 o 
  -8   4   1       11.13        9.79      2.12 o 
  -7   4   1      327.01      320.64     11.79 o 
  -6   4   1        6.03        4.06      1.27 o 
  -5   4   1       74.84       71.76      2.68 o 
  -4   4   1     1501.16     1592.63     24.11 o 
  -3   4   1       48.91       58.39      1.62 o 
  -2   4   1        4.54        5.37      0.62 o 
  -1   4   1      266.27      274.73      5.23 o 
   0   4   1     5016.24     5404.82     68.89 o 
   1   4   1     4508.50     4619.80     58.65 o 
   2   4   1      201.25      210.68      3.56 o 
   3   4   1        1.55        3.40      0.80 o 
   4   4   1       41.15       50.42      2.17 o 
   5   4   1      376.44      385.26      7.59 o 
   6   4   1       20.00       21.60      1.94 o 
   7   4   1        0.48        1.07      1.85 o 
   8   4   1       97.17      102.38      5.38 o 
  -9   5   1        5.71        8.56      2.59 o 
  -8   5   1        1.65        2.69      1.97 o 
  -7   5   1        8.41        9.42      2.41 o 
  -6   5   1        1.76        1.33      1.39 o 
  -5   5   1       13.86       10.64      1.36 o 
  -4   5   1        3.26        4.72      0.94 o 
  -3   5   1      756.81      849.82     13.10 o 
  -2   5   1      195.14      208.74      3.79 o 
  -1   5   1      159.54      169.78      3.70 o 
   0   5   1     1717.72     1933.11     24.78 o 
   1   5   1     1137.72     1276.84     16.76 o 
   2   5   1       64.34       70.03      1.80 o 
   3   5   1       91.98       96.80      2.68 o 
   4   5   1      194.37      212.39      7.63 o 
   5   5   1        6.36        9.24      2.89 o 
   6   5   1        8.36        7.21      1.85 o 
   7   5   1        0.28        2.94      2.01 o 
   8   5   1        5.44       11.09      3.61 o 
  -9   6   1        0.82        0.70      2.05 o 
  -8   6   1       33.85       35.13      3.37 o 
  -7   6   1       46.51       43.34      3.24 o 
  -6   6   1       15.55       17.82      3.45 o 
  -5   6   1        2.17        3.29      1.05 o 
  -4   6   1      207.48      187.70      4.06 o 
  -3   6   1     1449.28     1541.35     20.33 o 
  -2   6   1       34.92       33.61      1.39 o 
  -1   6   1     1209.16     1242.87     21.27 o 
   0   6   1      995.57     1115.32     16.21 o 
   1   6   1      497.25      520.10      9.06 o 
   2   6   1      870.84      921.94     14.10 o 
   3   6   1        1.90        0.60      0.80 o 
   4   6   1      734.73      766.89     12.69 o 
   5   6   1       73.97       66.79      2.76 o 
   6   6   1        6.60        4.00      1.85 o 
   7   6   1        6.77        4.87      2.12 o 
   8   6   1        3.83        9.28      2.91 o 
  -8   7   1        0.65       -1.92      1.81 o 
  -7   7   1       17.23       19.63      2.59 o 
  -6   7   1       30.50       31.07      2.59 o 
  -5   7   1       63.57       60.73      3.06 o 
  -4   7   1        0.65        1.05      0.81 o 
  -3   7   1        0.61        0.27      0.51 o 
  -2   7   1      557.94      548.10     21.22 o 
  -1   7   1     1466.33     1690.06     28.35 o 
   0   7   1      121.20      144.16      4.64 o 
   1   7   1      110.29      137.15      2.42 o 
   2   7   1      663.29      722.26     11.29 o 
   3   7   1      239.03      241.86      4.26 o 
   4   7   1        0.72        0.00      0.94 o 
   5   7   1        0.28       -1.87      1.39 o 
   6   7   1       62.77       66.70      4.09 o 
   7   7   1       17.04       18.16      2.77 o 
   8   7   1        3.40        4.54      2.52 o 
  -8   8   1        8.98        9.51      2.59 o 
  -7   8   1       12.85       16.04      3.40 o 
  -6   8   1       24.45       25.67      2.59 o 
  -5   8   1      863.31      828.51     16.17 o 
  -4   8   1       37.00       39.62      1.85 o 
  -3   8   1      277.64      248.17      4.75 o 
  -2   8   1      714.74      745.30     16.70 o 
  -1   8   1      156.97      192.10      4.30 o 
   0   8   1      410.06      453.67      6.52 o 
   1   8   1      349.61      388.24      6.30 o 
   2   8   1      128.51      149.63      3.03 o 
   3   8   1      329.98      315.49      5.85 o 
   4   8   1       95.93       91.80      4.59 o 
   5   8   1       40.18       36.17      2.59 o 
   6   8   1      343.81      338.26      9.08 o 
   7   8   1        4.78        5.09      1.97 o 
   8   8   1        4.23        4.29      2.44 o 
  -8   9   1        3.30        0.46      1.97 o 
  -7   9   1       12.29       16.21      2.59 o 
  -6   9   1      303.80      289.85     12.64 o 
  -5   9   1      290.70      289.64      7.17 o 
  -4   9   1        6.56        5.33      1.27 o 
  -3   9   1      403.42      398.85      7.86 o 
  -2   9   1      928.96      947.77     20.95 o 
  -1   9   1        8.75        2.20      1.56 o 
   0   9   1        1.77        1.51      0.39 o 
   1   9   1        0.02        0.50      0.43 o 
   2   9   1       15.46       11.37      1.05 o 
   3   9   1      404.90      395.30      7.08 o 
   4   9   1      222.72      228.53      7.63 o 
   5   9   1        2.41        2.33      1.68 o 
   6   9   1       31.92       32.00      2.91 o 
   7   9   1       98.21      105.52      5.92 o 
  -8  10   1        5.05        2.40      2.26 o 
  -7  10   1        4.61        3.60      2.26 o 
  -6  10   1       13.49       12.82      2.12 o 
  -5  10   1      332.53      330.02      8.15 o 
  -4  10   1       65.16       65.91      2.82 o 
  -3  10   1      215.78      214.78      6.79 o 
  -2  10   1      446.76      444.57     11.03 o 
  -1  10   1        6.38        7.39      2.00 o 
   0  10   1       38.48       38.63      1.36 o 
   1  10   1       26.69       25.38      1.07 o 
   2  10   1       10.17        9.14      1.04 o 
   3  10   1      305.11      310.85      7.05 o 
   4  10   1       80.29       81.37      4.22 o 
   5  10   1       50.42       46.58      3.65 o 
   6  10   1      143.97      138.52      6.49 o 
   7  10   1        4.50        5.96      2.50 o 
  -7  11   1       12.19       11.36      2.83 o 
  -6  11   1       38.93       37.02      7.61 o 
  -5  11   1      112.11      105.52      4.80 o 
  -4  11   1      154.03      143.06      4.59 o 
  -3  11   1        5.24        4.80      2.40 o 
  -2  11   1      392.34      419.57     15.21 o 
  -1  11   1      259.77      207.38      8.81 o 
   0  11   1        3.63        4.43      0.82 o 
   1  11   1        3.47        2.60      0.80 o 
   2  11   1      211.84      188.76      4.30 o 
   3  11   1      331.86      330.34      9.21 o 
   4  11   1       15.96       16.22      2.40 o 
   5  11   1       64.24       63.35      3.96 o 
   6  11   1       38.77       42.20      4.00 o 
   7  11   1        3.12        2.40      2.26 o 
  -7  12   1        0.03       -0.69      1.92 o 
  -6  12   1        8.96        8.42      3.60 o 
  -5  12   1       13.49       17.54      2.06 o 
  -4  12   1        2.49       -0.80      2.40 o 
  -3  12   1       14.61       12.01      3.20 o 
  -2  12   1     1112.00     1060.92     33.63 o 
  -1  12   1        0.02        0.00      1.60 o 
   0  12   1      129.56      125.67      2.91 o 
   1  12   1      107.26      104.90      3.40 o 
   2  12   1        0.70        0.80      1.13 o 
   3  12   1      724.96      707.86     16.39 o 
   4  12   1        3.86        1.60      1.70 o 
   5  12   1        2.59        5.60      2.80 o 
   6  12   1        4.45        3.60      2.26 o 
  -6  13   1        6.20        5.76      4.00 o 
  -5  13   1        0.03        3.20      3.20 o 
  -4  13   1        0.43        4.00      2.40 o 
  -3  13   1       74.75       81.67      5.60 o 
  -2  13   1      147.28      156.94      7.21 o 
  -1  13   1       86.96       96.88      5.60 o 
   0  13   1       81.08       75.45      2.50 o 
   1  13   1       65.73       67.66      2.83 o 
   2  13   1       38.95       40.53      2.50 o 
   3  13   1       40.78       41.50      2.50 o 
   4  13   1       34.88       33.08      2.66 o 
   5  13   1        0.64       -2.40      1.70 o 
   6  13   1        0.42       -0.34      1.92 o 
  -6  14   1       29.72       39.23      5.60 o 
  -5  14   1        6.15        8.01      3.20 o 
  -4  14   1       67.83       69.66      5.60 o 
  -3  14   1       17.80       20.82      3.20 o 
  -2  14   1        0.14       -0.80      1.60 o 
  -1  14   1      223.45      218.59      8.81 o 
   0  14   1      173.13      197.77      8.01 o 
   1  14   1      152.65      162.31      4.79 o 
   2  14   1      139.70      143.86      4.80 o 
   3  14   1        3.92        6.22      1.60 o 
   4  14   1        3.11        3.60      2.00 o 
   5  14   1       20.24       19.54      2.50 o 
  -5  15   1       66.31       66.46      6.41 o 
  -4  15   1       27.15       20.82      4.00 o 
  -3  15   1        0.00        0.00      2.40 o 
  -2  15   1       48.16       48.84      4.00 o 
  -1  15   1       17.38       19.22      2.40 o 
   0  15   1        0.65        0.80      1.60 o 
   1  15   1        0.42        1.60      1.13 o 
   2  15   1       31.07       28.02      3.20 o 
   3  15   1       29.27       23.22      4.00 o 
   4  15   1        0.06        0.80      2.40 o 
   5  15   1       12.22       20.82      4.80 o 
  -5  16   1       25.32       30.43      4.80 o 
  -4  16   1       30.17       28.83      4.80 o 
  -3  16   1       84.18       84.87      6.41 o 
  -2  16   1        0.01       -1.60      1.60 o 
  -1  16   1       31.33       30.43      3.20 o 
   0  16   1      130.92      145.73      6.41 o 
   1  16   1      122.95      132.92      5.60 o 
   2  16   1       18.71       17.62      3.20 o 
   3  16   1        1.28       -3.20      2.40 o 
   4  16   1       39.38       31.23      4.80 o 
  -4  17   1        0.66       -1.60      2.40 o 
  -3  17   1        6.41        5.60      2.40 o 
  -2  17   1        1.37        0.80      2.40 o 
  -1  17   1       79.29       90.48      5.60 o 
   1  17   1        1.93        3.20      1.60 o 
   2  17   1       65.69       69.66      4.80 o 
   3  17   1        0.94       -0.80      2.40 o 
  -2  18   1        1.07        2.40      2.40 o 
  -1  18   1        0.95        0.80      1.60 o 
   2  18   1        5.15        8.01      2.40 o 
  -9   0   2       19.74       20.02      5.60 o 
  -8   0   2      262.50      275.07      9.90 o 
  -7   0   2        0.17       -0.40      1.70 o 
  -6   0   2        2.26        4.80      1.70 o 
  -5   0   2      177.06      159.91      5.66 o 
  -4   0   2       34.31       26.83      2.26 o 
  -3   0   2       53.19       54.94      2.50 o 
  -2   0   2        1.31        2.40      0.72 o 
  -1   0   2     1171.97     1084.62     22.65 o 
   0   0   2      562.44      609.75     13.30 o 
   1   0   2    88514.85    80069.81   2263.57 o 
   2   0   2        5.74        4.00      1.13 o 
   3   0   2       76.46       73.10      3.65 o 
   4   0   2        0.19        0.48      1.33 o 
   5   0   2        6.74        8.24      1.92 o 
   6   0   2        9.07        7.61      2.26 o 
   7   0   2        2.32        1.60      2.40 o 
   8   0   2        2.13        3.36      3.20 o 
  -9   1   2        1.87        0.80      1.97 o 
  -8   1   2        0.01        1.40      1.60 o 
  -7   1   2       78.69       76.84      3.39 o 
  -6   1   2       20.92       20.50      1.77 o 
  -5   1   2       11.58       10.09      1.20 o 
  -4   1   2      311.26      348.39      6.41 o 
  -3   1   2      158.39      138.86      4.51 o 
  -2   1   2     2212.58     2205.98     31.93 o 
  -1   1   2     2252.68     2281.74     29.36 o 
   0   1   2      376.32      379.02      6.10 o 
   1   1   2     1188.43     1171.34     17.41 o 
   2   1   2      222.34      254.60      4.90 o 
   3   1   2      379.12      390.18      7.00 o 
   4   1   2      159.84      169.50      4.28 o 
   5   1   2       15.65       17.79      1.77 o 
   6   1   2       41.21       38.99      3.24 o 
   7   1   2        4.58        2.71      1.59 o 
   8   1   2        0.65        0.03      1.82 o 
  -9   2   2        0.47        0.00      1.97 o 
  -8   2   2        1.65        2.67      1.85 o 
  -7   2   2      800.34      791.99     14.00 o 
  -6   2   2       40.77       39.12      2.17 o 
  -5   2   2       35.13       33.76      1.87 o 
  -4   2   2      278.37      273.23      7.40 o 
  -3   2   2     2193.29     2217.83     32.23 o 
  -2   2   2     1585.50     1570.10     20.48 o 
  -1   2   2      132.22      124.09      2.54 o 
   0   2   2     2850.06     2933.65     37.53 o 
   1   2   2     3661.99     4002.09     57.15 o 
   2   2   2      499.41      505.37      8.30 o 
   3   2   2       32.86       26.64      1.60 o 
   4   2   2      282.84      281.71      5.99 o 
   5   2   2      181.83      180.44      4.78 o 
   6   2   2       52.53       51.56      2.84 o 
   7   2   2        5.62        6.92      1.87 o 
   8   2   2        0.07       -2.75      1.97 o 
  -9   3   2       13.72       10.74      2.94 o 
  -8   3   2      137.91      130.58      5.23 o 
  -7   3   2       78.31       79.17      3.29 o 
  -6   3   2       49.49       44.16      2.28 o 
  -5   3   2      305.44      279.55      6.93 o 
  -4   3   2     2334.89     2431.78     35.73 o 
  -3   3   2     1237.90     1421.73     18.90 o 
  -2   3   2      580.65      590.95      9.09 o 
  -1   3   2      235.09      232.66      3.97 o 
   0   3   2       20.52       24.78      0.88 o 
   1   3   2       63.27       67.87      1.87 o 
   2   3   2       62.85       59.93      2.00 o 
   3   3   2       45.52       37.88      2.35 o 
   4   3   2       45.59       39.26      2.17 o 
   5   3   2      176.44      168.22      4.59 o 
   6   3   2      233.21      245.56      6.16 o 
   7   3   2       16.11       16.72      2.35 o 
   8   3   2        0.81        2.27      2.22 o 
  -9   4   2       11.49        6.67      2.22 o 
  -8   4   2       12.96       15.46      2.44 o 
  -7   4   2      108.02      115.92      4.62 o 
  -6   4   2      102.22       93.94      3.39 o 
  -5   4   2       48.18       54.55      3.47 o 
  -4   4   2      576.51      554.30     11.21 o 
  -3   4   2      565.18      596.09      9.49 o 
  -2   4   2      126.09      131.75      2.32 o 
  -1   4   2       38.79       50.19      1.47 o 
   0   4   2      673.11      631.49      9.70 o 
   1   4   2      210.12      218.42      4.09 o 
   2   4   2      456.80      440.53      7.63 o 
   3   4   2        0.01        0.20      0.80 o 
   4   4   2        7.25        6.78      1.27 o 
   5   4   2      114.86      117.24      3.89 o 
   6   4   2       19.18       18.65      2.01 o 
   7   4   2        5.36        4.31      2.12 o 
   8   4   2        9.18       10.52      2.70 o 
  -9   5   2       12.07       16.30      4.27 o 
  -8   5   2       52.66       45.52      4.94 o 
  -7   5   2        9.93       10.10      2.00 o 
  -6   5   2      131.84      126.19      4.45 o 
  -5   5   2      322.74      308.40      6.16 o 
  -4   5   2      226.26      202.64      3.85 o 
  -3   5   2      779.54      876.19     11.94 o 
  -2   5   2     1916.66     2019.16     29.22 o 
  -1   5   2     1253.89     1261.33     18.51 o 
   0   5   2     1558.19     1709.54     22.34 o 
   1   5   2        6.58        6.72      0.80 o 
   2   5   2      795.98      826.80     13.01 o 
   3   5   2      381.63      373.09      6.88 o 
   4   5   2      335.05      352.96      7.10 o 
   5   5   2       37.40       33.98      2.24 o 
   6   5   2       11.77       13.23      2.55 o 
   7   5   2        7.46        8.87      2.22 o 
   8   5   2        1.04        2.28      2.12 o 
  -9   6   2        5.18        0.31      2.76 o 
  -8   6   2       13.89       10.46      2.31 o 
  -7   6   2        0.07       -0.80      1.39 o 
  -6   6   2       13.23       15.16      2.65 o 
  -5   6   2       25.50       26.90      1.96 o 
  -4   6   2       28.83       31.44      1.59 o 
  -3   6   2     1323.29     1405.19     20.90 o 
  -2   6   2        0.60        1.07      0.58 o 
  -1   6   2       35.79       36.24      1.67 o 
   0   6   2       86.08       92.30      1.79 o 
   1   6   2      195.37      204.11      3.99 o 
   2   6   2      198.20      226.18      4.47 o 
   3   6   2       24.50       27.05      1.52 o 
   4   6   2       10.33       12.19      1.47 o 
   5   6   2      220.16      234.29      6.62 o 
   6   6   2        0.38       -2.08      1.39 o 
   7   6   2        0.66        2.09      2.12 o 
   8   6   2        0.86       -3.07      2.05 o 
  -9   7   2        8.28        4.00      3.40 o 
  -8   7   2        6.86        8.27      2.31 o 
  -7   7   2       73.16       74.41      3.99 o 
  -6   7   2       49.80       45.21      3.48 o 
  -5   7   2      545.54      513.84     13.73 o 
  -4   7   2      174.54      160.49      3.66 o 
  -3   7   2        4.09        5.47      0.86 o 
  -2   7   2      659.77      635.12     14.72 o 
  -1   7   2     1504.53     1512.40     31.99 o 
   0   7   2      491.94      667.84      8.38 o 
   1   7   2        0.85        0.36      0.60 o 
   2   7   2      162.98      191.02      3.97 o 
   3   7   2      397.87      391.81      7.19 o 
   4   7   2       76.41       69.66      3.93 o 
   5   7   2        3.24        4.80      1.85 o 
   6   7   2        1.90        2.80      1.97 o 
   7   7   2       65.21       59.74      4.11 o 
   8   7   2        8.22       10.85      2.91 o 
  -8   8   2       48.35       44.98      4.37 o 
  -7   8   2       33.23       37.89      3.06 o 
  -6   8   2       83.92       91.84      3.99 o 
  -5   8   2      133.68      136.23      4.45 o 
  -4   8   2     1085.56     1005.39     15.78 o 
  -3   8   2      139.39      133.98      2.77 o 
  -2   8   2       30.10       30.62      2.40 o 
  -1   8   2        7.87        2.00      2.00 o 
   0   8   2       84.11       81.97      1.75 o 
   1   8   2      234.89      237.44      4.40 o 
   2   8   2        3.58        2.40      0.72 o 
   3   8   2        3.94        2.94      1.05 o 
   4   8   2       10.36       10.28      3.74 o 
   5   8   2        9.79       10.79      2.54 o 
   6   8   2      197.39      211.20      6.90 o 
   7   8   2       15.32       14.67      2.91 o 
  -8   9   2        6.98        5.76      3.74 o 
  -7   9   2        3.06        2.16      1.65 o 
  -6   9   2       66.81       64.08      3.30 o 
  -5   9   2        5.49        2.14      1.39 o 
  -4   9   2        2.67       -1.28      0.94 o 
  -3   9   2       85.18       88.08      3.96 o 
  -2   9   2      105.83      108.71      4.22 o 
  -1   9   2      205.29      180.54      5.60 o 
   0   9   2      175.40      188.39      3.46 o 
   1   9   2        9.43       12.47      1.01 o 
   2   9   2       54.31       65.10      2.43 o 
   3   9   2       38.49       35.86      2.31 o 
   4   9   2       32.24       35.02      2.59 o 
   5   9   2        3.18        1.92      2.34 o 
   6   9   2       12.55       15.08      2.83 o 
   7   9   2        5.29        5.20      2.83 o 
  -8  10   2       23.95       25.68      3.65 o 
  -7  10   2       88.97       92.71      5.00 o 
  -6  10   2       16.90       19.55      2.22 o 
  -5  10   2      539.43      545.77     11.50 o 
  -4  10   2       67.03       57.65      2.89 o 
  -3  10   2       16.36       14.02      2.26 o 
  -2  10   2     1381.97     1406.96     30.29 o 
  -1  10   2       74.27       61.68      3.77 o 
   0  10   2      842.91      885.97     13.50 o 
   1  10   2     1184.59     1112.09     58.48 o 
   2  10   2      470.80      482.48     11.89 o 
   3  10   2       77.21       84.57      3.96 o 
   4  10   2      314.90      319.12      9.63 o 
   5  10   2        6.52        6.81      2.26 o 
   6  10   2       45.21       42.34      4.80 o 
   7  10   2       56.35       60.62     16.41 o 
  -8  11   2        5.87        6.61      6.41 o 
  -7  11   2        0.34        2.40      1.92 o 
  -6  11   2       41.12       41.91      3.26 o 
  -5  11   2       13.50       12.01      1.92 o 
  -4  11   2        4.26        4.00      2.40 o 
  -3  11   2      111.38       94.48      6.41 o 
  -2  11   2      323.25      292.25     12.01 o 
  -1  11   2       79.24       99.29      5.60 o 
   0  11   2        0.01        0.27      0.80 o 
   1  11   2        1.72        0.80      1.13 o 
   2  11   2        7.51        7.46      1.45 o 
   3  11   2        1.22       -0.80      1.33 o 
   4  11   2      166.94      163.89      6.49 o 
   5  11   2        7.13        6.41      2.40 o 
   6  11   2        1.62        0.80      2.40 o 
  -7  12   2       38.75       34.29      3.26 o 
  -6  12   2       46.03       48.08      3.26 o 
  -5  12   2        0.22       -0.80      2.40 o 
  -4  12   2      196.00      172.15      8.81 o 
  -3  12   2      281.14      272.24     12.01 o 
  -2  12   2       28.07       32.83      4.00 o 
  -1  12   2      584.28      546.88     18.42 o 
   0  12   2       63.38       58.64      1.97 o 
   1  12   2      218.47      223.92      6.23 o 
   2  12   2       40.07       40.67      2.50 o 
   3  12   2      305.68      312.22      8.76 o 
   4  12   2        5.09        5.95      1.92 o 
   5  12   2       41.42       37.69      5.60 o 
   6  12   2       25.43       25.38      3.40 o 
  -7  13   2        0.95       -0.34      1.92 o 
  -6  13   2       23.58       27.22      4.80 o 
  -5  13   2      134.33      131.31      8.01 o 
  -4  13   2        5.24        6.41      2.40 o 
  -3  13   2        7.33       12.01      3.20 o 
  -2  13   2        0.27        0.00      2.40 o 
  -1  13   2      352.68      318.68     12.01 o 
   0  13   2        1.44        2.40      0.72 o 
   1  13   2        0.47        0.00      1.13 o 
   2  13   2        1.19        1.44      1.33 o 
   3  13   2      315.81      305.72      7.08 o 
   4  13   2       10.28       11.73      2.26 o 
   5  13   2        0.13       -0.40      1.70 o 
   6  13   2        0.33        2.40      2.26 o 
  -6  14   2        2.86        3.20      3.20 o 
  -5  14   2       31.19       29.63      4.80 o 
  -4  14   2       18.11       20.82      4.00 o 
  -3  14   2       70.76       59.25      4.80 o 
  -2  14   2       69.59       64.06      4.80 o 
  -1  14   2      137.96      116.10      6.41 o 
   0  14   2        2.64        3.20      2.40 o 
   1  14   2        0.28       -0.80      1.60 o 
   2  14   2        8.61        7.37      1.70 o 
   3  14   2       57.77       54.45      3.40 o 
   4  14   2       11.36       11.83      1.85 o 
   5  14   2       14.75       15.31      2.50 o 
  -5  15   2       19.21       16.01      4.00 o 
  -4  15   2       89.42       88.88      6.41 o 
  -3  15   2        1.42        6.41      2.40 o 
  -2  15   2       98.12      101.69      6.41 o 
  -1  15   2       75.04       84.87      5.60 o 
   0  15   2       44.09       41.64      4.00 o 
   1  15   2        0.91        1.20      1.13 o 
   2  15   2       44.66       41.88      3.20 o 
   3  15   2       15.67       20.82      4.00 o 
   4  15   2       35.45       34.11      3.08 o 
  -5  16   2       19.76       32.03      4.80 o 
  -4  16   2       17.68       21.62      4.00 o 
  -3  16   2       11.83       10.41      3.20 o 
  -2  16   2        0.60       -0.80      2.40 o 
  -1  16   2        0.20        0.00      1.60 o 
   0  16   2        0.56        2.40      2.40 o 
   1  16   2        6.16        2.40      1.13 o 
   2  16   2        0.11        1.12      1.60 o 
   3  16   2        0.08        0.00      2.40 o 
   4  16   2        0.34       -1.60      2.40 o 
  -4  17   2       61.88       71.26      6.41 o 
  -3  17   2        0.05       -0.80      2.40 o 
  -2  17   2      155.00      174.55      8.81 o 
  -1  17   2        1.34        0.00      2.40 o 
   0  17   2       40.87       48.84      4.00 o 
   2  17   2       34.60       40.84      4.00 o 
   3  17   2        1.32       -0.80      2.40 o 
  -2  18   2       65.06       74.46      5.60 o 
  -1  18   2       38.52       51.24      4.00 o 
  -9   1   3       14.39       17.69      2.77 o 
  -8   1   3       11.88        9.86      2.00 o 
  -7   1   3        0.40        3.43      1.36 o 
  -6   1   3      112.87      106.51      3.39 o 
  -5   1   3      658.36      620.45     10.60 o 
  -4   1   3     1166.20     1058.70     16.41 o 
  -3   1   3     1788.99     1926.87     28.32 o 
  -2   1   3     1504.73     1577.09     23.32 o 
  -1   1   3     1184.39     1133.84     15.18 o 
   0   1   3       38.00       36.02      1.36 o 
   1   1   3      362.74      384.61      6.60 o 
   2   1   3      251.14      276.31      5.39 o 
   3   1   3      128.26      128.01      3.39 o 
   4   1   3      130.79      136.63      3.89 o 
   5   1   3       84.20       84.59      4.51 o 
   6   1   3       59.31       64.08      3.39 o 
   7   1   3        8.12       10.34      2.17 o 
   8   1   3        3.45        3.45      2.59 o 
  -9   2   3        3.57        8.24      2.44 o 
  -8   2   3       11.49        7.70      2.12 o 
  -7   2   3     1231.99     1216.50     19.92 o 
  -6   2   3       56.73       50.57      2.49 o 
  -5   2   3      134.39      123.51      3.93 o 
  -4   2   3      141.82      132.41      3.29 o 
  -3   2   3       75.54       94.33      2.49 o 
  -2   2   3     1094.09     1122.44     16.91 o 
  -1   2   3     2283.43     2327.27     30.22 o 
   0   2   3     1047.27     1098.52     16.51 o 
   1   2   3      864.88      865.58     13.41 o 
   2   2   3      453.05      466.14      8.20 o 
   3   2   3      275.74      297.43      6.20 o 
   4   2   3      226.88      235.51      5.56 o 
   5   2   3       79.10       81.12      3.39 o 
   6   2   3        0.10        1.20      1.85 o 
   7   2   3        1.17        2.16      1.88 o 
   8   2   3        1.86       -0.92      2.33 o 
  -9   3   3       22.19       22.38      3.17 o 
  -8   3   3       63.46       63.28      3.83 o 
  -7   3   3       17.18       21.51      2.17 o 
  -6   3   3        3.15        2.94      1.27 o 
  -5   3   3       10.76        8.92      1.20 o 
  -4   3   3      111.02      106.55      2.98 o 
  -3   3   3      206.17      205.83      4.28 o 
  -2   3   3      698.49      752.18      9.47 o 
  -1   3   3     1708.51     1728.51     25.00 o 
   0   3   3     1207.42     1203.54     18.01 o 
   1   3   3       43.64       41.94      1.70 o 
   2   3   3        0.45        1.60      0.80 o 
   3   3   3      106.61      106.14      3.16 o 
   4   3   3       45.17       42.82      3.58 o 
   5   3   3        0.75        0.20      1.15 o 
   6   3   3       27.68       30.85      2.58 o 
   7   3   3        9.44       10.76      2.59 o 
   8   3   3        0.61        1.33      3.52 o 
  -9   4   3        5.04        3.70      2.12 o 
  -8   4   3       38.95       36.41      3.24 o 
  -7   4   3        6.01        5.20      3.11 o 
  -6   4   3      711.06      668.20     11.78 o 
  -5   4   3       17.67       18.05      1.36 o 
  -4   4   3      177.95      158.56      5.09 o 
  -3   4   3     2874.80     3017.51     39.03 o 
  -2   4   3        0.90        3.96      0.63 o 
  -1   4   3        8.99       12.79      0.92 o 
   0   4   3      237.45      235.30      4.38 o 
   1   4   3     1307.28     1266.52     19.11 o 
   2   4   3     1247.59     1223.20     18.91 o 
   3   4   3       51.75       53.34      2.28 o 
   4   4   3        0.12       -1.41      0.94 o 
   5   4   3       33.07       29.87      2.54 o 
   6   4   3       60.75       69.86      3.41 o 
   7   4   3        4.09        4.90      2.44 o 
   8   4   3        0.07       -1.72      2.12 o 
  -9   5   3        9.48        9.96      2.59 o 
  -8   5   3       12.66       13.08      2.44 o 
  -7   5   3        0.28        2.62      1.50 o 
  -6   5   3        8.90        6.99      1.50 o 
  -5   5   3        4.56        4.00      0.94 o 
  -4   5   3       11.30       10.26      1.30 o 
  -3   5   3        0.79        2.00      0.57 o 
  -2   5   3     1106.18     1271.27     16.89 o 
  -1   5   3      102.62      106.13      2.11 o 
   0   5   3      148.53      158.03      2.93 o 
   1   5   3      730.27      743.08     11.81 o 
   2   5   3      252.80      257.84      5.27 o 
   3   5   3       12.17       15.34      1.47 o 
   4   5   3       31.47       34.73      4.28 o 
   5   5   3       26.91       26.98      2.17 o 
   6   5   3        4.14        1.87      1.85 o 
   7   5   3        3.65        2.92      2.44 o 
  -9   6   3        1.05        2.77      2.12 o 
  -8   6   3        6.19        5.48      2.48 o 
  -7   6   3      106.64      109.09      4.67 o 
  -6   6   3      181.31      170.51      7.18 o 
  -5   6   3       24.59       32.13      2.12 o 
  -4   6   3        3.07        2.66      0.88 o 
  -3   6   3      303.72      273.25      5.07 o 
  -2   6   3     1384.75     1508.21     22.31 o 
  -1   6   3       67.70       69.10      2.43 o 
   0   6   3      728.66      740.64     10.45 o 
   1   6   3      504.88      490.85      8.20 o 
   2   6   3       53.44       44.40      1.87 o 
   3   6   3      262.94      273.63      6.53 o 
   4   6   3        0.77        0.27      1.73 o 
   5   6   3      210.98      212.08      6.62 o 
   6   6   3       19.48       21.38      2.91 o 
   7   6   3        4.37        2.09      2.12 o 
  -9   7   3       34.04       37.61      3.78 o 
  -8   7   3        2.66        3.47      1.85 o 
  -7   7   3        2.43        0.48      1.65 o 
  -6   7   3       44.42       41.06      4.58 o 
  -5   7   3       39.38       35.30      2.25 o 
  -4   7   3       26.91       24.54      1.81 o 
  -3   7   3        0.97        1.47      0.51 o 
  -2   7   3        0.42        2.44      0.57 o 
  -1   7   3      518.74      525.09      8.38 o 
   0   7   3     1150.30     1241.39     16.75 o 
   1   7   3       73.54       86.59      2.49 o 
   2   7   3       55.30       65.76      2.35 o 
   3   7   3      133.57      139.43      3.81 o 
   4   7   3       59.67       66.91      6.50 o 
   5   7   3        0.34       -0.48      1.65 o 
   6   7   3        0.00       -2.35      1.56 o 
   7   7   3       34.11       26.72      3.37 o 
  -9   8   3        7.93        8.71      3.37 o 
  -8   8   3        1.50        0.80      1.85 o 
  -7   8   3       47.91       49.20      3.30 o 
  -6   8   3       26.97       27.42      2.59 o 
  -5   8   3       83.89       76.56      3.30 o 
  -4   8   3     1311.43     1263.19     19.39 o 
  -3   8   3       25.15       24.96      2.00 o 
  -2   8   3      360.11      328.38      6.70 o 
  -1   8   3      547.08      576.78      9.17 o 
   0   8   3       25.29       32.51      1.23 o 
   1   8   3      170.62      165.01      3.29 o 
   2   8   3      138.75      134.61      3.39 o 
   3   8   3       42.99       38.75      2.44 o 
   4   8   3       68.21       66.73      3.37 o 
   5   8   3       11.22       11.62      2.73 o 
   6   8   3       29.46       32.34      6.16 o 
   7   8   3       91.84       96.17      6.81 o 
  -8   9   3        1.34        1.83      1.97 o 
  -7   9   3       10.51       11.16      3.41 o 
  -6   9   3       10.19        4.64      1.65 o 
  -5   9   3      572.43      534.32     11.16 o 
  -4   9   3      830.97      793.68     12.65 o 
  -3   9   3        7.27        6.81      1.70 o 
  -2   9   3      357.19      342.49      9.33 o 
  -1   9   3      898.37      917.32     14.08 o 
   0   9   3        0.94        1.38      0.86 o 
   1   9   3        0.80        0.80      0.96 o 
   2   9   3        0.97        0.00      0.92 o 
   3   9   3        6.22        8.62      1.50 o 
   4   9   3       77.43       86.54      4.53 o 
   5   9   3       71.56       69.56     12.01 o 
   6   9   3        0.92        1.60      2.26 o 
   7   9   3        0.06       -0.40      2.80 o 
  -8  10   3        0.23        2.58      2.50 o 
  -7  10   3       11.91       14.36      2.22 o 
  -6  10   3       21.33       20.05      2.65 o 
  -5  10   3       29.10       23.16      3.20 o 
  -4  10   3      465.25      427.58     11.89 o 
  -3  10   3       55.51       55.34      5.20 o 
  -2  10   3      310.25      310.50      8.76 o 
  -1  10   3      365.50      383.73     14.01 o 
   0  10   3        3.76        3.00      1.10 o 
   1  10   3       17.80       17.08      1.65 o 
   2  10   3        7.09        5.73      2.40 o 
   3  10   3        8.82       12.53      2.26 o 
   4  10   3      138.30      138.88      5.92 o 
   5  10   3       21.32       20.29      3.08 o 
   6  10   3       26.98       22.04      9.61 o 
  -8  11   3        0.20        0.27      2.50 o 
  -7  11   3        4.23        8.01      2.50 o 
  -6  11   3       24.35       17.62      2.66 o 
  -5  11   3      134.52      136.69      4.80 o 
  -4  11   3      156.84      164.94      8.81 o 
  -3  11   3      185.54      165.74      8.81 o 
  -2  11   3        0.02        0.80      2.40 o 
  -1  11   3      178.50      166.55      8.01 o 
   0  11   3      176.09      168.44      3.94 o 
   1  11   3        4.19        2.88      1.33 o 
   2  11   3        2.33        3.04      2.80 o 
   3  11   3       93.69       90.12      4.53 o 
   4  11   3      154.93      166.56      6.79 o 
   5  11   3       17.21       11.86      2.83 o 
   6  11   3       14.76       18.42      3.40 o 
  -7  12   3       59.42       61.65      4.00 o 
  -6  12   3        2.80        5.60      2.80 o 
  -5  12   3       18.47       20.82      4.00 o 
  -4  12   3       16.42       18.42      4.00 o 
  -3  12   3        0.44       -2.40      1.60 o 
  -2  12   3       40.38       36.03      4.00 o 
  -1  12   3      915.79      893.58     28.83 o 
   0  12   3        0.69        0.80      0.76 o 
   1  12   3       83.59       82.01      3.65 o 
   2  12   3       47.98       51.03      2.59 o 
   3  12   3        3.49        0.40      2.80 o 
   4  12   3      286.21      274.07      9.06 o 
   5  12   3        0.75        0.34      3.20 o 
   6  12   3        1.09       -0.57      1.92 o 
  -7  13   3        6.09        1.60      3.20 o 
  -6  13   3        1.77        0.80      2.40 o 
  -5  13   3       16.78       28.83      4.80 o 
  -4  13   3        0.37        4.80      2.40 o 
  -3  13   3        0.13       -1.60      2.40 o 
  -2  13   3       90.32       81.67      5.60 o 
  -1  13   3      199.44      179.36      8.81 o 
   0  13   3       77.10       82.02      3.26 o 
   1  13   3       52.25       53.61      4.40 o 
   2  13   3       29.69       30.95      2.50 o 
   3  13   3        4.86        4.88      1.50 o 
   4  13   3        2.06        1.94      1.92 o 
   5  13   3       10.51       11.63      3.60 o 
  -6  14   3       96.43       93.68      8.01 o 
  -5  14   3       35.16       38.43      5.60 o 
  -4  14   3       27.82       25.62      4.00 o 
  -3  14   3      115.31      107.29      7.21 o 
  -2  14   3       32.07       31.23      4.00 o 
  -1  14   3        3.07        0.80      2.40 o 
   0  14   3      179.00      176.68      5.18 o 
   1  14   3       90.80       96.58      3.84 o 
   2  14   3       61.86       64.07      3.40 o 
   3  14   3       41.75       45.41      3.40 o 
   4  14   3        5.53        4.80      2.26 o 
  -5  15   3       57.91       75.27      7.21 o 
  -4  15   3       98.64       95.28      7.21 o 
  -3  15   3       34.11       39.23      4.80 o 
  -2  15   3        0.00       -1.60      2.40 o 
  -1  15   3       46.25       50.44      4.80 o 
   0  15   3        3.01        1.60      2.40 o 
   1  15   3        0.55        0.00      1.33 o 
   2  15   3        0.31        0.80      1.70 o 
   3  15   3       25.22       26.97      2.83 o 
   4  15   3        9.59        7.83      3.06 o 
  -5  16   3       60.07       72.06      7.21 o 
  -4  16   3       27.10       25.62      4.00 o 
  -3  16   3       43.62       44.84      4.80 o 
  -2  16   3       99.26      100.09      6.41 o 
  -1  16   3        3.70       -1.60      2.40 o 
   0  16   3       33.35       32.83      4.00 o 
   1  16   3       70.35       78.00      6.01 o 
   2  16   3       59.61       61.05      6.01 o 
   3  16   3        6.81        8.41      2.26 o 
  -3  17   3        0.56       -0.80      2.40 o 
  -2  17   3        9.73        7.21      3.20 o 
  -1  17   3        2.05        6.41      2.40 o 
   0  17   3       51.22       61.65      4.80 o 
   1  17   3        3.70        3.20      2.40 o 
   2  17   3        0.13        1.20      1.70 o 
  -1  18   3        0.00       -1.60      2.40 o 
 -10   0   4       37.10       60.05      8.01 o 
  -9   0   4       79.91       97.69      8.81 o 
  -8   0   4       42.84       49.11      4.22 o 
  -7   0   4      695.00      686.56     22.82 o 
  -6   0   4        5.60        4.80      1.70 o 
  -5   0   4        0.08        1.28      1.33 o 
  -4   0   4      422.64      381.90      9.90 o 
  -3   0   4      210.02      179.06     15.21 o 
  -2   0   4        2.19        0.80      1.13 o 
  -1   0   4       59.53       55.14      2.50 o 
   0   0   4      276.02      277.04      7.36 o 
   1   0   4      333.36      390.11      9.90 o 
   2   0   4    15314.60    15816.53    316.78 o 
   3   0   4        3.43        2.40      1.70 o 
   4   0   4       10.59       10.41      2.50 o 
   5   0   4        0.87        2.10      2.80 o 
   6   0   4        0.54        0.80      3.20 o 
   7   0   4        8.22        3.36      3.20 o 
 -10   1   4       32.08       36.90      4.80 o 
  -9   1   4        6.02        6.14      2.31 o 
  -8   1   4        4.44        3.60      1.60 o 
  -7   1   4        5.26        6.61      1.60 o 
  -6   1   4       67.55       65.11      3.16 o 
  -5   1   4       27.33       27.01      1.68 o 
  -4   1   4        6.83        5.78      1.05 o 
  -3   1   4      360.96      416.13      7.40 o 
  -2   1   4      286.37      262.20      4.99 o 
  -1   1   4     1322.72     1292.35     19.41 o 
   0   1   4      697.94      686.45     11.00 o 
   1   1   4       56.71       65.44      2.17 o 
   2   1   4      915.32      921.93     15.01 o 
   3   1   4       58.63       68.07      2.76 o 
   4   1   4       74.57       77.85      3.29 o 
   5   1   4       18.85       20.39      2.17 o 
   6   1   4       22.89       20.75      2.54 o 
   7   1   4       12.11       11.21      2.24 o 
  -9   2   4        0.30       -0.96      2.11 o 
  -8   2   4        0.86        2.32      1.72 o 
  -7   2   4        2.23        2.00      1.20 o 
  -6   2   4     1695.54     1633.98     25.42 o 
  -5   2   4      148.68      156.21      4.62 o 
  -4   2   4       36.20       34.83      1.96 o 
  -3   2   4      149.97      149.20      3.57 o 
  -2   2   4     1819.13     1882.35     27.72 o 
  -1   2   4      790.48      735.52     10.45 o 
   0   2   4        0.10       -0.16      0.69 o 
   1   2   4     1105.05     1123.45     17.91 o 
   2   2   4      794.43      836.69     13.70 o 
   3   2   4       66.89       63.38      2.58 o 
   4   2   4        9.95       11.08      1.60 o 
   5   2   4       43.67       44.15      3.96 o 
   6   2   4       15.03       16.79      2.17 o 
   7   2   4       14.70       15.61      2.49 o 
  -9   3   4       19.91       18.97      2.91 o 
  -8   3   4       36.49       34.94      5.41 o 
  -7   3   4      310.36      288.04      7.70 o 
  -6   3   4       55.71       57.84      3.12 o 
  -5   3   4      117.20      103.88      3.16 o 
  -4   3   4      445.61      405.30      7.40 o 
  -3   3   4     2537.57     2722.43     39.83 o 
  -2   3   4     1020.73     1144.53     17.51 o 
  -1   3   4      275.75      263.54      4.50 o 
   0   3   4       66.47       59.61      3.12 o 
   1   3   4       29.76       29.54      1.62 o 
   2   3   4       64.16       68.91      3.93 o 
   3   3   4       23.52       23.93      2.08 o 
   4   3   4        4.89        6.43      1.63 o 
   5   3   4        2.00        1.42      1.80 o 
   6   3   4       42.21       38.41      2.84 o 
   7   3   4       41.23       47.77      4.11 o 
  -9   4   4        0.01        2.40      1.97 o 
  -8   4   4       29.24       25.87      2.77 o 
  -7   4   4        2.23       -0.27      1.39 o 
  -6   4   4      162.22      167.04      4.38 o 
  -5   4   4      193.66      196.68      5.09 o 
  -4   4   4       81.21       96.51      2.76 o 
  -3   4   4      808.39      779.97     12.40 o 
  -2   4   4      294.51      303.80      5.00 o 
  -1   4   4      119.75      124.64      2.63 o 
   0   4   4        4.96        4.29      0.86 o 
   1   4   4      153.41      130.48      3.81 o 
   2   4   4       53.29       53.52      2.17 o 
   3   4   4      131.50      130.18      3.79 o 
   4   4   4        0.03       -0.55      0.98 o 
   5   4   4        0.64       -1.76      1.27 o 
   6   4   4       24.39       26.44      3.06 o 
   7   4   4        0.63        1.17      2.22 o 
  -9   5   4       24.68       31.43      3.52 o 
  -8   5   4       67.73       62.39      3.99 o 
  -7   5   4      103.16       92.41      5.21 o 
  -6   5   4       78.52       78.61      3.52 o 
  -5   5   4      313.37      292.50      5.97 o 
  -4   5   4      512.44      477.72      7.50 o 
  -3   5   4      279.17      249.03      4.82 o 
  -2   5   4      753.14      822.75     12.99 o 
  -1   5   4     1018.82     1038.02     15.98 o 
   0   5   4      415.95      387.87      6.79 o 
   1   5   4      621.86      616.96     10.29 o 
   2   5   4        4.26        3.02      1.16 o 
   3   5   4      148.92      155.48      4.19 o 
   4   5   4       74.51       74.64      2.98 o 
   5   5   4       77.60       79.58      3.46 o 
   6   5   4        4.75        4.50      2.05 o 
   7   5   4        1.56       -2.51      3.05 o 
  -9   6   4        3.63        3.08      2.12 o 
  -8   6   4       16.03       16.77      2.59 o 
  -7   6   4        9.31        5.87      1.85 o 
  -6   6   4        5.59        6.25      1.65 o 
  -5   6   4       17.07       12.27      1.65 o 
  -4   6   4       38.58       32.20      1.59 o 
  -3   6   4       34.16       31.33      1.21 o 
  -2   6   4      910.87      978.83     13.44 o 
  -1   6   4        0.03        0.69      0.48 o 
   0   6   4       16.60       19.11      1.27 o 
   1   6   4       15.11       17.62      1.36 o 
   2   6   4       43.08       39.16      2.29 o 
   3   6   4      113.54      116.94      3.66 o 
   4   6   4        8.35        5.72      1.36 o 
   5   6   4        9.24        4.68      2.12 o 
   6   6   4       47.00       50.39      3.83 o 
   7   6   4        1.97        4.76      2.53 o 
  -9   7   4       58.29       60.76      4.24 o 
  -8   7   4       35.84       38.30      3.30 o 
  -7   7   4       28.92       29.75      2.70 o 
  -6   7   4      144.47      132.27      4.71 o 
  -5   7   4       58.54       59.68      2.90 o 
  -4   7   4      652.37      604.52      9.14 o 
  -3   7   4      261.51      240.40      5.32 o 
  -2   7   4       22.75       25.65      1.36 o 
  -1   7   4      392.23      351.35      7.57 o 
   0   7   4      722.22      737.89     11.82 o 
   1   7   4      177.37      195.68      4.27 o 
   2   7   4        1.84        3.20      1.05 o 
   3   7   4       33.63       30.64      2.17 o 
   4   7   4       81.10       83.63      3.99 o 
   5   7   4       10.03       11.31      2.31 o 
   6   7   4        3.65        3.16      2.22 o 
   7   7   4        1.19        0.40      2.83 o 
  -9   8   4        0.64        1.10      2.05 o 
  -8   8   4        7.62       15.79      2.59 o 
  -7   8   4      128.83      129.66      6.62 o 
  -6   8   4       64.42       63.69      3.30 o 
  -5   8   4      163.63      153.66      4.82 o 
  -4   8   4      216.24      213.35      4.55 o 
  -3   8   4     1086.19     1008.37     15.66 o 
  -2   8   4      130.09      124.95      3.57 o 
  -1   8   4       11.35        9.83      0.98 o 
   0   8   4        1.27        1.80      0.72 o 
   1   8   4       57.43       50.84      2.17 o 
   2   8   4       71.11       70.50      2.58 o 
   3   8   4        2.07        0.80      1.39 o 
   4   8   4        1.08        0.29      1.50 o 
   5   8   4        1.47        0.46      1.92 o 
   6   8   4        0.10       -1.60      2.40 o 
  -8   9   4       26.37       28.70      3.17 o 
  -7   9   4       20.11       16.89      2.33 o 
  -6   9   4        2.15       -0.12      1.23 o 
  -5   9   4       69.08       59.02      4.85 o 
  -4   9   4       46.58       46.12      2.56 o 
  -3   9   4        3.04        1.20      0.94 o 
  -2   9   4      130.00      135.63      3.01 o 
  -1   9   4       26.27       24.70      1.41 o 
   0   9   4      110.67      105.31      3.87 o 
   1   9   4      136.52      150.51      6.04 o 
   2   9   4       11.35       12.98      1.92 o 
   3   9   4       15.49       18.97      3.20 o 
   4   9   4        3.86        2.00      1.70 o 
   5   9   4        8.72        7.56      2.50 o 
   6   9   4        0.17       -3.40      2.26 o 
  -8  10   4       10.25       14.93      3.60 o 
  -7  10   4       67.88       71.47      3.77 o 
  -6  10   4      194.13      202.31      6.00 o 
  -5  10   4       19.10       26.28      2.04 o 
  -4  10   4      788.30      795.40     15.15 o 
  -3  10   4       30.17       27.68      2.83 o 
  -2  10   4        8.56        9.03      1.23 o 
  -1  10   4     1148.60     1177.31     17.98 o 
   0  10   4       34.81       34.86      2.80 o 
   1  10   4      322.40      314.66      7.37 o 
   2  10   4      342.27      338.79      9.90 o 
   3  10   4      115.09      116.00      5.36 o 
   4  10   4       33.84       40.24      4.40 o 
   5  10   4       72.97       67.54      4.79 o 
   6  10   4        2.12        3.20      2.26 o 
  -8  11   4       20.04       21.54      3.26 o 
  -7  11   4        8.64        7.71      2.80 o 
  -6  11   4        0.71        3.43      1.92 o 
  -5  11   4       51.63       45.99      2.80 o 
  -4  11   4       39.11       36.03      4.80 o 
  -3  11   4       16.82       14.41      3.20 o 
  -2  11   4      120.40      112.10      7.21 o 
  -1  11   4      147.66      146.29      4.59 o 
   0  11   4       92.87       95.50      4.40 o 
   1  11   4        1.56        2.72      1.60 o 
   2  11   4        2.19        4.40      1.70 o 
   3  11   4        1.95        2.86      1.92 o 
   4  11   4       13.34       17.21      3.60 o 
   5  11   4       57.66       52.49      4.80 o 
  -7  12   4        6.28        4.35      1.92 o 
  -6  12   4       84.98       84.15      5.60 o 
  -5  12   4       86.52       96.88      8.01 o 
  -4  12   4        2.57        1.60      2.40 o 
  -3  12   4      200.17      189.77     10.41 o 
  -2  12   4      266.99      234.60     11.21 o 
  -1  12   4       49.36       48.68      2.15 o 
   0  12   4      331.39      316.71      8.65 o 
   1  12   4       32.53       32.19      2.50 o 
   2  12   4       79.98       77.96      3.52 o 
   3  12   4       14.27       13.31      3.60 o 
   4  12   4      105.16      102.29      5.36 o 
   5  12   4        2.34        0.80      3.60 o 
  -7  13   4        1.72        1.60      3.20 o 
  -6  13   4        2.39        4.80      3.20 o 
  -5  13   4       37.77       36.03      5.60 o 
  -4  13   4      194.09      194.57     10.41 o 
  -3  13   4        9.55       10.41      3.20 o 
  -2  13   4        8.44       11.21      3.20 o 
  -1  13   4        1.26       -1.60      2.40 o 
   0  13   4      138.79      141.41      5.00 o 
   1  13   4        0.84        1.60      1.33 o 
   2  13   4        0.69        0.80      1.70 o 
   3  13   4        4.07        1.49      3.60 o 
   4  13   4      140.48      144.30      6.49 o 
  -6  14   4       16.67        8.01      4.00 o 
  -5  14   4        7.54        9.61      4.00 o 
  -4  14   4       30.77       26.42      4.80 o 
  -3  14   4       13.51       23.22      4.00 o 
  -2  14   4       54.24       55.25      5.60 o 
  -1  14   4       66.69       54.45      4.80 o 
   0  14   4      110.27       97.40      5.20 o 
   1  14   4        0.37       -0.96      1.33 o 
   2  14   4        0.20       -2.00      1.33 o 
   3  14   4        5.99        5.34      1.85 o 
   4  14   4       19.53       20.70      3.08 o 
  -5  15   4       74.82       61.65      6.41 o 
  -4  15   4       33.16       30.43      4.80 o 
  -3  15   4       98.14       84.87      6.41 o 
  -2  15   4        2.54       -1.60      2.40 o 
  -1  15   4       64.67       62.45      5.60 o 
   0  15   4       47.48       54.64      4.00 o 
   1  15   4       15.08       18.87      2.06 o 
   2  15   4        1.38        1.20      1.70 o 
   3  15   4       16.82       18.61      2.80 o 
  -4  16   4       22.50       20.02      4.00 o 
  -3  16   4       18.92       17.62      4.00 o 
  -2  16   4        8.03        4.80      3.20 o 
  -1  16   4        0.02        3.20      2.40 o 
   0  16   4        0.70        4.00      2.40 o 
   1  16   4        0.85        1.12      1.33 o 
   2  16   4        2.22        1.26      2.40 o 
  -3  17   4       63.30       75.27      6.41 o 
  -2  17   4        0.48        0.00      2.40 o 
  -1  17   4      111.86      113.70      7.21 o 
   0  17   4        0.68       -1.60      2.40 o 
   1  17   4       17.86       24.82      4.00 o 
  -9   1   5       20.46       25.69      3.24 o 
  -8   1   5       46.21       53.25      3.70 o 
  -7   1   5       29.34       27.38      2.17 o 
  -6   1   5       16.52       18.34      2.00 o 
  -5   1   5      224.77      215.87      4.99 o 
  -4   1   5      838.14      789.85     13.11 o 
  -3   1   5      983.16      914.05     14.61 o 
  -2   1   5      720.28      736.99     12.10 o 
  -1   1   5      507.37      469.06      8.20 o 
   0   1   5      195.19      180.90      4.19 o 
   1   1   5        5.54        3.60      1.20 o 
   2   1   5       95.94       89.20      2.98 o 
   3   1   5       48.75       52.37      2.58 o 
   4   1   5       29.53       30.28      2.30 o 
   5   1   5       19.16       23.73      3.47 o 
   6   1   5       10.65       12.31      2.30 o 
   7   1   5        9.42       10.06      2.43 o 
  -9   2   5        0.09       -1.04      1.65 o 
  -8   2   5        4.38        5.38      1.97 o 
  -7   2   5        8.09       12.11      1.68 o 
  -6   2   5     2080.65     2084.11     31.92 o 
  -5   2   5       22.55       20.04      1.68 o 
  -4   2   5      105.89      102.94      3.09 o 
  -3   2   5       98.63       94.36      4.16 o 
  -2   2   5      121.31      137.85      5.09 o 
  -1   2   5      381.87      355.77      6.60 o 
   0   2   5      482.16      476.12      8.39 o 
   1   2   5      173.21      183.37      4.27 o 
   2   2   5      173.43      186.11      4.95 o 
   3   2   5       96.86       98.38      4.51 o 
   4   2   5       40.89       41.41      2.58 o 
   5   2   5       27.46       29.39      2.58 o 
   6   2   5       12.16       11.32      2.24 o 
   7   2   5        0.00       -0.92      2.33 o 
  -9   3   5       14.95       20.62      3.06 o 
  -8   3   5       65.69       62.62      4.00 o 
  -7   3   5      162.76      148.55      5.38 o 
  -6   3   5        1.10        3.31      1.27 o 
  -5   3   5       11.10        9.91      1.36 o 
  -4   3   5       13.59       13.22      1.27 o 
  -3   3   5      121.33      122.95      3.16 o 
  -2   3   5       60.26       58.52      2.08 o 
  -1   3   5      416.92      418.05      6.78 o 
   0   3   5      509.30      494.58      8.69 o 
   1   3   5      357.99      366.75      7.08 o 
   2   3   5        4.00        1.80      1.20 o 
   3   3   5        1.58        2.80      1.20 o 
   4   3   5        6.19        3.72      1.36 o 
   5   3   5        3.48        2.16      2.12 o 
   6   3   5        0.29        2.43      1.82 o 
   7   3   5        7.40        6.83      2.70 o 
  -9   4   5       39.59       44.64      6.09 o 
  -8   4   5       12.53       12.61      2.97 o 
  -7   4   5       69.39       61.55      3.52 o 
  -6   4   5        2.09        3.20      1.39 o 
  -5   4   5      855.19      810.50     13.59 o 
  -4   4   5       10.99       11.12      1.73 o 
  -3   4   5      132.58      113.35      3.16 o 
  -2   4   5     2043.59     2062.68     30.52 o 
  -1   4   5       43.66       41.17      1.70 o 
   0   4   5        6.52        8.68      1.05 o 
   1   4   5       75.27       74.69      2.58 o 
   2   4   5      166.72      162.52      4.27 o 
   3   4   5      228.66      238.58      5.67 o 
   4   4   5        3.05        5.20      1.36 o 
   5   4   5        0.78       -0.63      1.57 o 
   6   4   5       17.53        8.68      2.53 o 
  -9   5   5        0.28        0.00      1.89 o 
  -8   5   5       20.36       18.40      2.59 o 
  -7   5   5       19.54       12.81      2.12 o 
  -6   5   5        0.55       -0.74      1.23 o 
  -5   5   5        6.29        3.94      1.52 o 
  -4   5   5        5.72        9.39      1.50 o 
  -3   5   5        4.94        2.06      1.73 o 
  -2   5   5       21.40       28.16      1.96 o 
  -1   5   5      601.44      637.56     11.39 o 
   0   5   5       16.27       17.58      1.27 o 
   1   5   5       63.15       70.57      2.58 o 
   2   5   5      202.94      202.86      4.99 o 
   3   5   5       45.61       46.34      3.09 o 
   4   5   5        1.49        0.53      1.27 o 
   5   5   5        9.61        5.73      2.12 o 
   6   5   5        1.82        2.40      2.12 o 
  -9   6   5        3.52        4.69      2.33 o 
  -8   6   5        6.75       10.80      2.31 o 
  -7   6   5       18.92       27.21      2.70 o 
  -6   6   5      170.56      161.73      8.49 o 
  -5   6   5      296.01      272.79     12.40 o 
  -4   6   5       11.70       14.28      2.04 o 
  -3   6   5        9.39        9.92      1.01 o 
  -2   6   5      173.49      153.53      3.20 o 
  -1   6   5      638.76      647.58     10.80 o 
   0   6   5       39.61       36.95      1.77 o 
   1   6   5      178.17      168.99      4.19 o 
   2   6   5      154.06      151.54      4.19 o 
   3   6   5        0.03        1.20      1.20 o 
   4   6   5       43.63       46.75      2.76 o 
   5   6   5        2.64        0.80      1.97 o 
   6   6   5       43.10       37.95      4.46 o 
  -9   7   5       78.32       90.01      5.04 o 
  -8   7   5       90.90       89.79      4.93 o 
  -7   7   5       11.37       14.76      2.37 o 
  -6   7   5        3.92        3.12      1.65 o 
  -5   7   5       60.58       52.74      4.88 o 
  -4   7   5       27.65       26.45      2.12 o 
  -3   7   5        1.89        0.40      0.94 o 
  -2   7   5        2.11        1.79      0.78 o 
  -1   7   5        1.04        1.66      0.88 o 
   0   7   5      187.63      178.76      4.09 o 
   1   7   5      408.65      407.72      7.79 o 
   2   7   5       45.35       44.85      2.17 o 
   3   7   5       21.46       20.08      1.82 o 
   4   7   5       15.63       16.07      2.44 o 
   5   7   5       11.45       11.99      2.44 o 
   6   7   5        0.08        0.62      2.50 o 
  -8   8   5       14.18       18.81      2.70 o 
  -7   8   5       10.76        8.43      1.98 o 
  -6   8   5      111.73       99.57      4.24 o 
  -5   8   5       28.74       32.24      4.58 o 
  -4   8   5      155.74      145.00      4.35 o 
  -3   8   5      998.94      974.18     15.46 o 
  -2   8   5       14.78       13.43      1.27 o 
  -1   8   5      234.90      219.92      5.51 o 
   0   8   5      154.15      147.51      3.72 o 
   1   8   5        0.12       -0.20      1.02 o 
   2   8   5       35.86       37.01      2.44 o 
   3   8   5       42.07       43.00      3.65 o 
   4   8   5       12.09       11.15      6.01 o 
   5   8   5        7.77        9.21      2.83 o 
   6   8   5        0.28       -2.80      2.26 o 
  -8   9   5       11.50        5.04      2.22 o 
  -7   9   5        2.62        5.35      2.70 o 
  -6   9   5       20.22       15.60      2.22 o 
  -5   9   5        5.14        2.29      1.35 o 
  -4   9   5      557.08      527.22     10.81 o 
  -3   9   5     1005.38      965.93     17.80 o 
  -2   9   5        0.59        0.80      1.13 o 
  -1   9   5      146.26      135.91      4.11 o 
   0   9   5      438.86      416.45      7.85 o 
   1   9   5        0.67        1.37      1.17 o 
   2   9   5        0.03        0.32      1.33 o 
   3   9   5        0.57        0.00      2.40 o 
   4   9   5        0.29        2.80      2.26 o 
   5   9   5        4.17        2.40      2.26 o 
  -8  10   5        4.33        4.61      2.22 o 
  -7  10   5        0.01        1.20      1.65 o 
  -6  10   5       15.38       12.94      2.23 o 
  -5  10   5       40.26       36.85      2.41 o 
  -4  10   5       49.20       43.41      4.76 o 
  -3  10   5      376.10      358.42     11.96 o 
  -2  10   5       29.72       35.90      1.89 o 
  -1  10   5      236.21      229.26      5.77 o 
   0  10   5      172.21      169.02      5.77 o 
   1  10   5        0.32       -0.23      1.17 o 
   2  10   5        5.25        6.39      2.00 o 
   3  10   5        1.44       -1.60      1.70 o 
   4  10   5        5.40        5.20      2.26 o 
   5  10   5       43.93       44.84      4.53 o 
  -7  11   5        7.49        5.38      1.92 o 
  -6  11   5       14.63       15.38      2.15 o 
  -5  11   5       28.92       26.12      2.15 o 
  -4  11   5      201.02      188.96     10.41 o 
  -3  11   5       88.24       83.27      6.41 o 
  -2  11   5      100.95       99.10      4.40 o 
  -1  11   5        2.15        1.60      1.43 o 
   0  11   5       17.06       17.62      2.06 o 
   1  11   5       67.68       66.90      3.17 o 
   2  11   5        2.13        2.00      1.70 o 
   3  11   5        0.28       -2.00      1.70 o 
   4  11   5       23.48       20.94      3.40 o 
   5  11   5       49.36       44.88      4.53 o 
  -7  12   5      116.16      120.97     11.61 o 
  -6  12   5      110.69       92.88      8.01 o 
  -5  12   5        9.16       13.61      4.00 o 
  -4  12   5       17.42       19.22      4.00 o 
  -3  12   5        8.32       19.22      4.00 o 
  -2  12   5        0.14       -0.80      2.40 o 
  -1  12   5       64.16       65.66      3.39 o 
   0  12   5      411.53      422.57     10.94 o 
   1  12   5        1.09        0.27      1.60 o 
   2  12   5       27.98       31.16      2.59 o 
   3  12   5       11.58        8.41      2.26 o 
   4  12   5        5.13        3.20      4.80 o 
  -6  13   5        8.58        4.80      3.20 o 
  -5  13   5        2.37       -1.60      2.40 o 
  -4  13   5       27.19       35.23      4.80 o 
  -3  13   5        1.73        4.00      3.20 o 
  -2  13   5        0.03        0.80      2.40 o 
  -1  13   5       56.00       51.84      4.00 o 
   0  13   5      128.81      142.50      5.18 o 
   1  13   5       29.88       32.28      2.66 o 
   2  13   5       16.47       20.53      2.12 o 
   3  13   5        8.11        7.30      2.80 o 
   4  13   5        0.01        1.33      2.50 o 
  -6  14   5       52.08       58.45      7.21 o 
  -5  14   5      114.60      118.50      8.81 o 
  -4  14   5       26.97       32.03      4.80 o 
  -3  14   5       42.54       46.44      5.60 o 
  -2  14   5       99.89       97.69      7.21 o 
  -1  14   5       24.37       16.81      4.00 o 
   0  14   5        8.64       10.69      1.92 o 
   1  14   5       80.10       74.85      3.84 o 
   2  14   5       22.21       28.20      3.08 o 
   3  14   5       11.41       16.41      4.06 o 
  -5  15   5       12.20       16.81      4.00 o 
  -4  15   5       82.24       90.48      8.01 o 
  -3  15   5       88.54       80.07      7.21 o 
  -2  15   5       22.03       23.22      4.00 o 
  -1  15   5        0.10        1.60      2.40 o 
   0  15   5       25.73       26.33      2.15 o 
   1  15   5        0.04        0.64      1.33 o 
   2  15   5        0.27       -1.60      1.92 o 
  -4  16   5       44.99       41.64      5.60 o 
  -3  16   5       14.57       16.81      4.00 o 
  -2  16   5       27.64       31.23      4.80 o 
  -1  16   5       64.34       61.65      6.41 o 
   0  16   5       10.45        7.21      3.20 o 
   1  16   5       23.16       22.54      2.66 o 
  -9   0   6      110.89      106.49      9.61 o 
  -8   0   6      178.66      182.27      7.93 o 
  -7   0   6       55.15       60.22      4.53 o 
  -6   0   6     1014.91      944.46     22.65 o 
  -5   0   6        4.95        4.40      1.70 o 
  -4   0   6        9.79       13.77      2.80 o 
  -3   0   6      358.78      328.88      9.33 o 
  -2   0   6      190.59      198.45      6.49 o 
  -1   0   6       41.21       36.85      2.83 o 
   0   0   6       42.87       40.61      3.08 o 
   1   0   6       54.86       56.70      6.81 o 
   2   0   6      220.93      212.38      7.63 o 
   3   0   6     2445.72     2262.02     68.46 o 
   4   0   6        0.06        2.63      1.92 o 
   5   0   6        0.96        1.69      2.80 o 
   6   0   6        0.63       -1.87      2.50 o 
  -9   1   6       47.89       47.81      4.53 o 
  -8   1   6        8.81        5.87      1.85 o 
  -7   1   6        8.99        7.73      1.85 o 
  -6   1   6       23.78       25.25      2.31 o 
  -5   1   6        9.23       13.03      1.68 o 
  -4   1   6        6.61        7.49      1.36 o 
  -3   1   6        0.01        2.08      0.94 o 
  -2   1   6      171.88      189.30      3.98 o 
  -1   1   6      102.33       93.05      2.98 o 
   0   1   6      301.14      275.56      6.59 o 
   1   1   6      129.01      128.95      3.79 o 
   2   1   6        0.74        3.95      1.36 o 
   3   1   6      396.62      379.64     12.10 o 
   4   1   6       19.44       17.55      2.17 o 
   5   1   6       14.38       16.00      2.28 o 
   6   1   6        2.23       -0.13      1.85 o 
  -9   2   6        1.09        0.53      1.85 o 
  -8   2   6        1.16        3.74      1.85 o 
  -7   2   6        0.43        0.00      1.50 o 
  -6   2   6        0.12       -0.80      1.20 o 
  -5   2   6     1925.38     1864.58     28.82 o 
  -4   2   6      160.63      166.98      4.38 o 
  -3   2   6       14.00       12.45      2.20 o 
  -2   2   6        5.04        3.62      0.88 o 
  -1   2   6      630.00      607.82     10.49 o 
   0   2   6      152.64      140.44      4.97 o 
   1   2   6        4.51        5.02      1.27 o 
   2   2   6      327.38      330.42      9.36 o 
   3   2   6      167.88      156.64      4.97 o 
   4   2   6        5.41        8.10      1.87 o 
   5   2   6        2.85        4.36      1.77 o 
   6   2   6        5.42        2.88      2.08 o 
  -9   3   6       13.21       14.01      2.70 o 
  -8   3   6       50.97       53.62      3.64 o 
  -7   3   6       51.39       55.12      3.99 o 
  -6   3   6      407.14      369.78      7.68 o 
  -5   3   6       11.02       13.66      1.68 o 
  -4   3   6      123.13      107.73      3.29 o 
  -3   3   6      309.38      284.14      5.88 o 
  -2   3   6     1094.62     1123.15     19.40 o 
  -1   3   6      373.77      383.63      7.28 o 
   0   3   6       50.91       52.43      2.35 o 
   1   3   6        9.83        8.44      1.36 o 
   2   3   6        8.36        5.58      1.73 o 
   3   3   6       40.89       36.69      2.49 o 
   4   3   6        4.19        0.48      1.85 o 
   5   3   6        0.01        1.80      1.59 o 
   6   3   6        0.23        2.75      2.33 o 
  -9   4   6        1.02        4.37      2.12 o 
  -8   4   6        0.04       -0.40      1.98 o 
  -7   4   6       48.00       42.62      3.44 o 
  -6   4   6        5.87        5.93      1.65 o 
  -5   4   6      143.43      143.92      4.06 o 
  -4   4   6      143.25      149.97      7.00 o 
  -3   4   6       63.39       69.86      2.65 o 
  -2   4   6      427.69      421.10      7.08 o 
  -1   4   6       54.86       60.77      2.27 o 
   0   4   6       42.74       44.28      2.08 o 
   1   4   6        1.88        1.36      1.09 o 
   2   4   6       22.06       20.01      1.82 o 
   3   4   6        6.08        5.91      1.47 o 
   4   4   6       34.51       31.64      4.04 o 
   5   4   6        0.04        2.49      1.77 o 
   6   4   6        2.08        2.53      3.56 o 
  -9   5   6        0.57        0.63      1.97 o 
  -8   5   6       62.97       66.98     10.44 o 
  -7   5   6      168.78      161.94      5.77 o 
  -6   5   6      125.43      111.25      4.54 o 
  -5   5   6      128.85      127.84      4.35 o 
  -4   5   6      292.30      281.41      5.95 o 
  -3   5   6      379.53      371.08      7.16 o 
  -2   5   6      116.78      106.95      3.16 o 
  -1   5   6      280.95      275.74      5.34 o 
   0   5   6      316.41      299.69      7.51 o 
   1   5   6       71.62       67.29      2.58 o 
   2   5   6      134.96      130.72      6.70 o 
   3   5   6        0.19       -1.70      1.62 o 
   4   5   6       10.29       15.10      2.08 o 
   5   5   6        8.26        6.08      4.23 o 
   6   5   6       11.34       12.49      3.06 o 
  -9   6   6        6.26        6.24      2.41 o 
  -8   6   6       13.83       12.85      2.44 o 
  -7   6   6       29.19       31.93      3.06 o 
  -6   6   6        1.57       -0.15      1.50 o 
  -5   6   6       24.64       21.91      2.22 o 
  -4   6   6       11.42       11.61      1.65 o 
  -3   6   6       29.76       29.96      2.22 o 
  -2   6   6       14.48       13.59      1.51 o 
  -1   6   6      266.82      255.74      5.48 o 
   0   6   6        0.05        0.24      1.20 o 
   1   6   6        5.17        4.96      1.39 o 
   2   6   6        2.83        2.24      1.27 o 
   3   6   6        9.83       12.02      1.85 o 
   4   6   6       46.55       45.84      3.52 o 
   5   6   6        2.48        1.26      2.18 o 
  -9   7   6        1.46        3.20      2.22 o 
  -8   7   6      118.55      122.85      8.95 o 
  -7   7   6       69.83       72.50      3.87 o 
  -6   7   6       51.32       52.00      3.17 o 
  -5   7   6      155.14      134.48      4.71 o 
  -4   7   6       35.42       37.17      2.28 o 
  -3   7   6      404.39      383.95      8.69 o 
  -2   7   6      169.40      156.84      4.68 o 
  -1   7   6       20.93       21.85      1.73 o 
   0   7   6      106.71      103.04      3.29 o 
   1   7   6      202.69      204.60      4.99 o 
   2   7   6       72.19       71.87      2.98 o 
   3   7   6        1.46        2.40      2.26 o 
   4   7   6        6.65        3.20      2.26 o 
   5   7   6       10.43       13.21      3.40 o 
  -8   8   6        0.24       -1.87      1.85 o 
  -7   8   6       14.86       16.28      2.33 o 
  -6   8   6      184.81      176.05      5.87 o 
  -5   8   6       53.46       57.71      2.90 o 
  -4   8   6      152.17      139.53      4.44 o 
  -3   8   6      207.70      209.86      5.77 o 
  -2   8   6      554.71      533.43     11.02 o 
  -1   8   6       56.16       54.66      2.70 o 
   0   8   6        0.72        0.00      0.94 o 
   1   8   6        0.02       -0.11      1.35 o 
   2   8   6       20.52       23.55      3.08 o 
   3   8   6       12.22       12.91      3.20 o 
   4   8   6        6.21        5.20      2.26 o 
   5   8   6        0.12        3.52      6.41 o 
  -8   9   6        9.53       17.64      2.70 o 
  -7   9   6       27.96       30.75      2.90 o 
  -6   9   6       27.62       21.79      2.87 o 
  -5   9   6        2.46       -0.46      1.17 o 
  -4   9   6       36.74       27.61      2.22 o 
  -3   9   6       97.53       96.97      3.58 o 
  -2   9   6       18.52       20.91      1.73 o 
  -1   9   6       90.03       85.84      3.25 o 
   0   9   6        0.11        0.27      1.05 o 
   1   9   6       33.31       30.49      4.40 o 
   2   9   6       55.56       60.24      6.01 o 
   3   9   6        5.66        8.99      2.50 o 
   4   9   6        3.21        0.92      2.00 o 
   5   9   6        0.00        1.20      2.26 o 
  -8  10   6       53.69       63.84      3.98 o 
  -7  10   6       17.13       20.96      2.86 o 
  -6  10   6       95.19       99.46      7.13 o 
  -5  10   6      213.14      205.34      6.00 o 
  -4  10   6       10.78       13.69      1.73 o 
  -3  10   6      636.37      632.23     12.82 o 
  -2  10   6        7.80        7.26      1.31 o 
  -1  10   6        4.44        3.20      1.43 o 
   0  10   6      526.83      532.63     13.79 o 
   1  10   6       11.10       13.55      2.25 o 
   2  10   6       59.35       63.94      6.41 o 
   3  10   6       52.42       54.45      6.41 o 
   4  10   6       16.84       13.27      3.20 o 
  -7  11   6       17.95       19.55      2.78 o 
  -6  11   6        9.24        9.75      2.80 o 
  -5  11   6        0.18        0.00      1.43 o 
  -4  11   6       39.27       37.24      2.78 o 
  -3  11   6       52.22       54.13      2.86 o 
  -2  11   6       19.40       16.98      2.06 o 
  -1  11   6       63.23       62.98      3.39 o 
   0  11   6       21.75       24.27      5.20 o 
   1  11   6       48.68       44.35      2.82 o 
   2  11   6        2.29        2.75      2.40 o 
   3  11   6        0.89        2.40      1.92 o 
   4  11   6        0.01        0.69      1.92 o 
  -7  12   6       21.84       32.45      4.40 o 
  -6  12   6       13.27        9.61      4.00 o 
  -5  12   6       96.38       96.08      8.01 o 
  -4  12   6       78.18       71.26      7.21 o 
  -3  12   6        6.27        9.51      2.40 o 
  -2  12   6       98.66       92.86      4.12 o 
  -1  12   6      135.88      143.57      5.33 o 
   0  12   6       56.16       51.24      3.26 o 
   1  12   6      125.23      122.62     15.61 o 
   2  12   6        8.85        7.48      2.33 o 
   3  12   6       16.86       20.42      4.80 o 
  -6  13   6        1.97       -1.60      3.20 o 
  -5  13   6        2.78       -2.40      3.20 o 
  -4  13   6       33.32       40.03      5.60 o 
  -3  13   6      138.85      132.12      9.61 o 
  -2  13   6        6.00        5.15      2.00 o 
  -1  13   6        4.24        4.27      1.43 o 
   0  13   6        0.37        0.27      2.80 o 
   1  13   6       24.12       25.73      3.08 o 
   2  13   6        0.12        2.27      1.73 o 
   3  13   6        0.30        0.50      2.80 o 
  -5  14   6       23.02       22.42      5.60 o 
  -4  14   6        7.00        7.21      4.00 o 
  -3  14   6       16.02       10.41      4.00 o 
  -2  14   6        4.61        9.61      4.00 o 
  -1  14   6       20.54       22.12      2.15 o 
   0  14   6       38.90       38.25      2.78 o 
   1  14   6       54.18       46.29      3.39 o 
   2  14   6        0.04        0.46      2.40 o 
  -4  15   6       68.81       60.05      6.41 o 
  -3  15   6       24.00       30.43      5.60 o 
  -2  15   6       55.11       54.45      6.41 o 
  -1  15   6        1.51        4.00      3.20 o 
   0  15   6       22.86       23.39      2.80 o 
   1  15   6       15.64       13.45      2.80 o 
  -2  16   6       10.89        7.21      4.00 o 
  -1  16   6        2.38        0.00      3.20 o 
  -9   1   7        0.07       -0.09      2.50 o 
  -8   1   7       45.21       43.88      3.52 o 
  -7   1   7       73.28       83.67      3.69 o 
  -6   1   7       35.51       40.83      2.49 o 
  -5   1   7       51.20       47.29      2.58 o 
  -4   1   7      167.63      171.64      4.59 o 
  -3   1   7      486.40      487.48      9.18 o 
  -2   1   7      333.92      317.40      5.54 o 
  -1   1   7      120.42      121.06      3.57 o 
   0   1   7       86.52       85.36      4.42 o 
   1   1   7       29.83       35.44      2.30 o 
   2   1   7        0.02       -2.25      1.50 o 
   3   1   7       22.61       22.71      3.35 o 
   4   1   7        7.31        5.90      1.94 o 
   5   1   7        4.21        3.77      1.87 o 
  -9   2   7        6.11        2.22      5.20 o 
  -8   2   7        0.02        0.80      1.85 o 
  -7   2   7        2.26        1.33      1.85 o 
  -6   2   7        6.21        6.41      1.60 o 
  -5   2   7     1843.88     1859.60     28.92 o 
  -4   2   7        3.04        4.69      1.36 o 
  -3   2   7       35.39       35.62      2.17 o 
  -2   2   7       36.99       36.48      1.98 o 
  -1   2   7       65.89       59.82      2.58 o 
   0   2   7       53.81       51.26      2.58 o 
   1   2   7       59.37       55.69      3.00 o 
   2   2   7       28.78       24.80      2.17 o 
   3   2   7       26.29       27.54      2.49 o 
   4   2   7       18.58       21.51      2.43 o 
   5   2   7        5.16        5.57      2.01 o 
  -9   3   7        9.06       10.48      2.70 o 
  -8   3   7       19.25       24.31      2.91 o 
  -7   3   7       87.88       90.47      4.45 o 
  -6   3   7      190.86      166.97      5.51 o 
  -5   3   7       12.45       10.75      2.41 o 
  -4   3   7       16.92       16.81      1.87 o 
  -3   3   7        3.79        5.71      1.27 o 
  -2   3   7       79.32       79.90      3.43 o 
  -1   3   7        0.61        1.80      1.20 o 
   0   3   7      132.99      132.68      3.97 o 
   1   3   7      107.66      101.57      6.24 o 
   2   3   7       57.93       61.81      3.05 o 
   3   3   7        0.82       -0.92      1.36 o 
   4   3   7        1.73        0.37      1.52 o 
   5   3   7        0.00        0.46      1.82 o 
  -9   4   7       30.66       35.67      3.52 o 
  -8   4   7       70.46       79.84      5.04 o 
  -7   4   7       16.15       11.74      2.22 o 
  -6   4   7       74.95       58.89      4.24 o 
  -5   4   7        0.71       -1.14      1.17 o 
  -4   4   7      512.84      504.34      9.68 o 
  -3   4   7        0.47       -0.16      0.94 o 
  -2   4   7       30.81       26.65      1.75 o 
  -1   4   7      721.17      697.84     11.07 o 
   0   4   7       31.33       31.69      2.17 o 
   1   4   7        1.74       -1.55      1.09 o 
   2   4   7       12.26       12.87      2.31 o 
   3   4   7        9.85       10.83      1.94 o 
   4   4   7       30.57       33.89      5.39 o 
   5   4   7        0.00        5.13      2.22 o 
  -9   5   7       12.77       13.15      3.13 o 
  -8   5   7        0.46        2.75      1.97 o 
  -7   5   7       28.86       28.73      2.91 o 
  -6   5   7       21.73       15.12      2.22 o 
  -5   5   7        3.96        2.36      2.46 o 
  -4   5   7        3.72        3.20      1.50 o 
  -3   5   7        4.04        5.66      1.39 o 
  -2   5   7        0.79       -0.47      0.88 o 
  -1   5   7       26.95       24.87      1.80 o 
   0   5   7      200.12      191.37      4.78 o 
   1   5   7        2.34        1.55      1.27 o 
   2   5   7       18.82       18.31      1.94 o 
   3   5   7       48.86       50.16      3.00 o 
   4   5   7        7.28        7.30      1.87 o 
   5   5   7        0.09        0.06      2.12 o 
  -9   6   7       40.18       37.92      4.41 o 
  -8   6   7       17.79       15.69      2.70 o 
  -7   6   7       14.06       21.68      2.70 o 
  -6   6   7       29.17       32.13      2.82 o 
  -5   6   7      146.03      142.83      6.87 o 
  -4   6   7      207.76      208.33      6.09 o 
  -3   6   7        0.12       -1.40      1.02 o 
  -2   6   7        3.34        2.40      1.39 o 
  -1   6   7       40.82       38.22      2.43 o 
   0   6   7      138.34      136.94      3.97 o 
   1   6   7       13.84       13.04      1.92 o 
   2   6   7       19.99       20.66      2.17 o 
   3   6   7       38.49       41.85      3.17 o 
   4   6   7        5.40        3.91      2.50 o 
   5   6   7        5.91        9.51      7.21 o 
  -8   7   7      122.78      146.46      9.42 o 
  -7   7   7      127.12      122.35      8.83 o 
  -6   7   7       11.89       15.08      2.22 o 
  -5   7   7        2.86        1.72      1.23 o 
  -4   7   7       43.71       41.59      5.48 o 
  -3   7   7        8.70        8.66      1.92 o 
  -2   7   7        0.98        0.80      2.26 o 
  -1   7   7        2.52        0.80      1.23 o 
   0   7   7        2.31        4.80      1.50 o 
   1   7   7       28.81       32.21      2.53 o 
   2   7   7       95.12       89.69      6.04 o 
   3   7   7       22.94       22.64      3.20 o 
   4   7   7        5.92        5.60      2.66 o 
  -8   8   7       39.19       43.80      3.77 o 
  -7   8   7       13.35       12.44      2.22 o 
  -6   8   7       20.94       19.72      2.33 o 
  -5   8   7      126.88      125.26      9.52 o 
  -4   8   7        9.56       10.28      1.73 o 
  -3   8   7      150.08      141.87      4.68 o 
  -2   8   7      426.38      420.03      9.62 o 
  -1   8   7        6.51        6.56      2.11 o 
   0   8   7       79.54       83.10      4.62 o 
   1   8   7       21.35       21.68      2.44 o 
   2   8   7        2.20        2.75      1.92 o 
   3   8   7        2.34        8.01      4.00 o 
   4   8   7        9.33        5.60      5.60 o 
  -8   9   7        1.44       -0.58      1.83 o 
  -7   9   7       20.10       18.57      3.06 o 
  -6   9   7        4.01        5.09      1.73 o 
  -5   9   7       22.51       24.56      6.17 o 
  -4   9   7        2.84       -0.31      1.77 o 
  -3   9   7      253.65      246.60      6.47 o 
  -2   9   7      601.53      565.59     11.95 o 
  -1   9   7        1.48        2.33      1.68 o 
   0   9   7       27.75       32.56      2.70 o 
   1   9   7      147.10      152.05      9.61 o 
   2   9   7        2.85        5.49      2.00 o 
   3   9   7        0.02        0.00      1.92 o 
   4   9   7        0.17        1.78      2.50 o 
  -7  10   7       10.67        8.81      2.12 o 
  -6  10   7        0.10       -2.03      2.56 o 
  -5  10   7       11.39       12.37      1.83 o 
  -4  10   7       38.44       33.32      2.41 o 
  -3  10   7       56.60       50.28      2.98 o 
  -2  10   7      176.78      170.57      9.21 o 
  -1  10   7       12.31       16.14      3.20 o 
   0  10   7      129.66      131.90      5.77 o 
   1  10   7       54.30       55.63      3.39 o 
   2  10   7        0.40        3.77      1.92 o 
   3  10   7        1.39        3.91      2.50 o 
  -7  11   7      127.28      156.57      6.81 o 
  -6  11   7       18.99       19.06      2.78 o 
  -5  11   7       23.32       26.23      2.78 o 
  -4  11   7       18.77       15.18      4.00 o 
  -3  11   7      148.76      147.82      7.61 o 
  -2  11   7       11.74       12.06      6.01 o 
  -1  11   7       28.18       28.58      2.66 o 
   0  11   7        2.60        3.77      1.92 o 
   1  11   7        2.52        0.51      1.50 o 
   2  11   7       15.76       15.88      3.08 o 
   3  11   7        0.57       -2.00      2.06 o 
  -6  12   7      133.22      138.02      5.46 o 
  -5  12   7      100.95       99.55      4.22 o 
  -4  12   7       10.47        9.88      1.49 o 
  -3  12   7        9.02        8.29      2.06 o 
  -2  12   7        1.62        1.33      1.43 o 
  -1  12   7        0.68        0.80      1.43 o 
   0  12   7       55.16       46.06      7.61 o 
   1  12   7      110.94      117.19      5.77 o 
   2  12   7        0.99       -0.48      1.65 o 
  -5  13   7        5.20       -1.60      3.20 o 
  -4  13   7        2.37        0.00      3.20 o 
  -3  13   7       25.69       32.89      2.80 o 
  -2  13   7        2.20        1.07      2.00 o 
  -1  13   7        0.03       -1.07      1.60 o 
   0  13   7       17.36       16.03      2.66 o 
   1  13   7       48.73       51.16      3.84 o 
   2  13   7        5.71        7.58      2.37 o 
  -4  14   7       74.89       65.66      7.21 o 
  -3  14   7       11.96       13.61      4.80 o 
  -2  14   7       30.23       34.72      6.01 o 
  -1  14   7       45.56       45.99      3.39 o 
   0  14   7        8.65        7.71      2.80 o 
   1  14   7        7.45        9.39      2.50 o 
  -3  15   7       75.94       84.87      8.01 o 
  -2  15   7       47.39       56.05      7.21 o 
  -1  15   7        7.63        8.54      2.06 o 
  -9   0   8        0.25        5.60      4.00 o 
  -8   0   8      166.89      189.77     12.01 o 
  -7   0   8      197.51      197.67     12.01 o 
  -6   0   8       43.17       45.11      6.01 o 
  -5   0   8      826.49      804.41     20.09 o 
  -4   0   8        0.35        0.46      1.92 o 
  -3   0   8       13.85       14.64      2.50 o 
  -2   0   8      142.67      139.76      5.04 o 
  -1   0   8      109.00      109.87      5.36 o 
   0   0   8       11.30        9.30      5.20 o 
   1   0   8        6.86        9.36      2.26 o 
   2   0   8       11.35       16.11      5.20 o 
   3   0   8      116.92       98.73      9.61 o 
   4   0   8      349.56      334.13     12.08 o 
  -9   1   8       67.67       90.09      6.23 o 
  -8   1   8       42.06       45.91      9.21 o 
  -7   1   8        5.22        3.47      1.85 o 
  -6   1   8       13.32       12.08      1.87 o 
  -5   1   8       35.57       39.26      2.58 o 
  -4   1   8       10.11       10.21      1.60 o 
  -3   1   8        0.37        0.80      1.09 o 
  -2   1   8        1.53        0.97      1.02 o 
  -1   1   8       56.78       51.33      2.58 o 
   0   1   8        9.66        8.90      1.68 o 
   1   1   8       40.47       38.20      2.58 o 
   2   1   8       19.85       19.14      2.17 o 
   3   1   8        3.18        3.25      2.09 o 
   4   1   8      139.67      139.47      5.35 o 
  -9   2   8       49.43       45.13      4.79 o 
  -8   2   8        4.65       -0.80      1.89 o 
  -7   2   8        1.53        2.40      1.85 o 
  -6   2   8        0.08       -1.07      1.39 o 
  -5   2   8        3.54        3.33      1.62 o 
  -4   2   8     1135.18     1135.24     19.00 o 
  -3   2   8       72.29       69.61      2.98 o 
  -2   2   8        2.86        4.19      1.25 o 
  -1   2   8        6.17        6.67      1.69 o 
   0   2   8      128.29      128.84      4.27 o 
   1   2   8       14.49       14.13      1.94 o 
   2   2   8        1.63        0.80      1.47 o 
   3   2   8       88.16       84.76      3.94 o 
   4   2   8       37.51       29.73      3.05 o 
  -9   3   8        1.96        4.00      2.31 o 
  -8   3   8       23.27       25.51      3.61 o 
  -7   3   8       61.77       61.43      3.83 o 
  -6   3   8       32.23       35.06      2.91 o 
  -5   3   8      285.97      279.89      7.83 o 
  -4   3   8        1.12        1.94      1.36 o 
  -3   3   8       59.18       55.16      2.98 o 
  -2   3   8       96.31       92.18      3.12 o 
  -1   3   8      278.52      263.53      6.72 o 
   0   3   8       89.47       86.21      3.46 o 
   1   3   8        3.83        5.00      1.52 o 
   2   3   8        0.25       -0.51      1.36 o 
   3   3   8        2.34        2.23      1.59 o 
   4   3   8       19.14       16.79      3.00 o 
  -9   4   8        6.49        8.54      2.77 o 
  -8   4   8        1.10        2.65      2.12 o 
  -7   4   8        0.23       -0.08      1.65 o 
  -6   4   8       43.03       41.61      3.17 o 
  -5   4   8       33.90       35.13      2.70 o 
  -4   4   8       83.84       88.15      3.94 o 
  -3   4   8       39.97       39.23      3.81 o 
  -2   4   8       26.70       23.96      2.09 o 
  -1   4   8      148.29      154.02      4.16 o 
   0   4   8        2.16        2.34      1.36 o 
   1   4   8       10.78        8.62      1.96 o 
   2   4   8        1.26        0.69      1.36 o 
   3   4   8        1.70       -0.43      1.47 o 
   4   4   8        1.53        2.85      1.77 o 
  -8   5   8        0.01        0.06      1.97 o 
  -7   5   8       82.64       87.21      4.58 o 
  -6   5   8      199.50      191.69      7.47 o 
  -5   5   8       98.99       87.62      4.11 o 
  -4   5   8       78.22       77.51      5.06 o 
  -3   5   8      121.77      119.15      6.19 o 
  -2   5   8      125.25      128.40      4.58 o 
  -1   5   8       20.47       21.91      2.01 o 
   0   5   8       75.66       67.54      3.81 o 
   1   5   8       83.09       87.32      3.57 o 
   2   5   8        5.04        5.88      2.43 o 
   3   5   8       22.36       20.55      2.70 o 
   4   5   8        0.06        1.78      2.50 o 
  -8   6   8        6.77        8.25      4.40 o 
  -7   6   8       21.27       20.31      2.59 o 
  -6   6   8       28.35       26.95      2.70 o 
  -5   6   8        0.11       -1.85      1.23 o 
  -4   6   8       27.64       27.55      2.53 o 
  -3   6   8        6.66        6.49      1.65 o 
  -2   6   8       15.28       13.53      2.10 o 
  -1   6   8        2.01        0.63      1.36 o 
   0   6   8       46.77       43.78      3.00 o 
   1   6   8        0.24       -2.04      1.50 o 
   2   6   8        1.49       -0.32      1.65 o 
   3   6   8        0.13        1.40      4.00 o 
   4   6   8        2.90        2.88      3.60 o 
  -8   7   8        0.84        0.37      2.12 o 
  -7   7   8      130.67      133.50      6.37 o 
  -6   7   8       60.36       70.75      3.87 o 
  -5   7   8       40.46       36.74      2.77 o 
  -4   7   8       93.01       89.64      3.87 o 
  -3   7   8        9.88       13.97      1.97 o 
  -2   7   8      116.37      110.90      5.76 o 
  -1   7   8       65.97       71.72      3.64 o 
   0   7   8        5.47        3.53      1.59 o 
   1   7   8       18.23       25.74      4.12 o 
   2   7   8       40.55       43.12      4.42 o 
   3   7   8       25.86       24.49      4.00 o 
  -8   8   8       46.98       60.87      6.23 o 
  -7   8   8        3.31       -0.03      2.27 o 
  -6   8   8       13.62       17.23      2.41 o 
  -5   8   8      139.59      135.54      4.92 o 
  -4   8   8       13.85       14.94      2.52 o 
  -3   8   8       70.02       73.79      3.73 o 
  -2   8   8      128.40      126.53      4.71 o 
  -1   8   8      164.62      161.78      6.97 o 
   0   8   8       12.74        8.61      1.59 o 
   1   8   8        0.29       -0.23      1.92 o 
   2   8   8        0.04        2.40      3.20 o 
   3   8   8        5.58        2.49      4.40 o 
  -7   9   8       13.18       15.51      2.41 o 
  -6   9   8       16.37       21.96      2.70 o 
  -5   9   8       18.10       16.11      2.66 o 
  -4   9   8        3.60        0.73      1.50 o 
  -3   9   8       10.40        5.78      1.73 o 
  -2   9   8       84.49       81.68      3.73 o 
  -1   9   8       21.90       14.31      2.12 o 
   0   9   8       34.93       32.70      2.82 o 
   1   9   8        7.05        3.50      2.06 o 
   2   9   8        5.97        8.03      2.80 o 
   3   9   8       15.54       13.04      4.00 o 
  -7  10   8       48.14       50.06      3.50 o 
  -6  10   8       16.02       24.11      2.41 o 
  -5  10   8       67.09       63.55      3.46 o 
  -4  10   8      124.40      126.49      4.82 o 
  -3  10   8        3.55        2.40      5.60 o 
  -2  10   8      302.30      317.78     10.00 o 
  -1  10   8        1.61        2.80      2.06 o 
   0  10   8        5.21        3.90      2.06 o 
   1  10   8      150.70      152.91      5.77 o 
   2  10   8        2.74        3.65      3.20 o 
  -6  11   8        8.86        9.00      2.15 o 
  -5  11   8        6.77        8.02      2.06 o 
  -4  11   8        0.20       -1.33      1.43 o 
  -3  11   8       20.06       22.99      2.78 o 
  -2  11   8       41.85       38.57      3.39 o 
  -1  11   8       12.30       10.76      2.50 o 
   0  11   8       21.80       25.70      4.80 o 
   1  11   8        0.00        1.79      1.73 o 
   2  11   8       15.96       23.57      3.65 o 
  -5  12   8       11.76       10.48      2.15 o 
  -4  12   8       54.35       62.61      5.60 o 
  -3  12   8       35.39       32.45      2.78 o 
  -2  12   8        6.20        5.70      2.06 o 
  -1  12   8       25.35       25.90      3.20 o 
   0  12   8       40.87       46.94      4.00 o 
   1  12   8       38.11       32.64      3.84 o 
  -4  13   8        1.40        2.40      4.00 o 
  -3  13   8       15.80       20.45      2.78 o 
  -2  13   8       49.41       55.00      4.12 o 
  -1  13   8        1.34       -0.70      2.06 o 
   0  13   8        1.03       -0.69      1.92 o 
  -2  14   8        4.30        2.60      2.40 o 
  -8   1   9        0.28       -0.40      2.26 o 
  -7   1   9       49.03       46.85      3.52 o 
  -6   1   9       56.95       53.58      3.64 o 
  -5   1   9       17.81       14.43      2.01 o 
  -4   1   9       56.08       60.08      3.13 o 
  -3   1   9       68.59       73.99      4.85 o 
  -2   1   9      136.34      144.96      3.85 o 
  -1   1   9       50.24       51.96      3.24 o 
   0   1   9       11.74        7.74      1.68 o 
   1   1   9        8.96        8.02      1.77 o 
   2   1   9        2.12        1.98      2.43 o 
   3   1   9        0.71       -0.88      1.73 o 
  -8   2   9       12.10       15.71      3.40 o 
  -7   2   9        0.04        2.67      1.85 o 
  -6   2   9        0.47        0.24      1.65 o 
  -5   2   9        8.97        9.37      1.97 o 
  -4   2   9      874.04      905.27     15.98 o 
  -3   2   9        0.33       -0.05      1.73 o 
  -2   2   9        5.24        6.46      1.42 o 
  -1   2   9       15.49       20.04      2.00 o 
   0   2   9       24.67       25.97      2.30 o 
   1   2   9        2.33        3.45      1.52 o 
   2   2   9        4.94        2.87      1.87 o 
   3   2   9        5.69        3.86      1.94 o 
  -8   3   9       10.73       10.06      2.59 o 
  -7   3   9       12.73       12.43      2.44 o 
  -6   3   9       53.12       50.70      3.52 o 
  -5   3   9      111.78      110.25      7.42 o 
  -4   3   9       38.45       38.27      3.62 o 
  -3   3   9       12.53       12.18      1.77 o 
  -2   3   9        1.49       -0.62      1.18 o 
  -1   3   9       28.18       25.97      2.08 o 
   0   3   9        5.34        6.58      1.77 o 
   1   3   9       33.03       37.19      2.72 o 
   2   3   9       15.25       13.52      2.17 o 
   3   3   9        7.58        8.50      2.28 o 
  -8   4   9       35.07       37.39      6.36 o 
  -7   4   9       63.54       61.16      4.11 o 
  -6   4   9       10.44       11.06      2.31 o 
  -5   4   9       48.92       47.89      3.39 o 
  -4   4   9        1.34        0.51      1.50 o 
  -3   4   9      171.32      169.46      5.62 o 
  -2   4   9        0.35       -2.18      1.50 o 
  -1   4   9        1.44        0.90      1.65 o 
   0   4   9      165.34      162.10      5.91 o 
   1   4   9        8.94       13.58      2.08 o 
   2   4   9        0.68       -0.49      1.73 o 
   3   4   9        2.12        2.59      2.12 o 
  -8   5   9       15.44       16.97      3.06 o 
  -7   5   9        1.01        1.24      1.99 o 
  -6   5   9       26.83       28.43      2.91 o 
  -5   5   9       17.63       15.94      2.22 o 
  -4   5   9        6.18        6.12      1.97 o 
  -3   5   9        1.05       -1.60      1.32 o 
  -2   5   9        1.30        3.35      1.50 o 
  -1   5   9        0.00       -2.04      1.36 o 
   0   5   9       16.66       13.69      2.31 o 
   1   5   9       54.14       51.75      3.47 o 
   2   5   9        0.19       -0.88      1.65 o 
   3   5   9        4.51        4.07      2.22 o 
  -8   6   9       47.22       54.33      6.20 o 
  -7   6   9       26.67       30.90      3.17 o 
  -6   6   9       13.96       20.67      3.62 o 
  -5   6   9       24.91       28.18      4.76 o 
  -4   6   9       61.64       70.26      4.20 o 
  -3   6   9       72.04       67.72      4.26 o 
  -2   6   9        1.38        1.75      1.50 o 
  -1   6   9        0.28        0.18      1.47 o 
   0   6   9        2.86        4.00      2.08 o 
   1   6   9       13.21       15.36      3.81 o 
   2   6   9        2.85        0.92      1.97 o 
   3   6   9        0.85       -2.05      2.50 o 
  -7   7   9      111.39      131.61      5.62 o 
  -6   7   9       94.26       81.43      4.35 o 
  -5   7   9        3.57        2.12      1.97 o 
  -4   7   9        1.30       -0.74      2.09 o 
  -3   7   9       16.54       14.65      2.22 o 
  -2   7   9        1.28       -0.66      1.50 o 
  -1   7   9        4.06        2.88      1.73 o 
   0   7   9        1.22       -0.15      1.46 o 
   1   7   9        1.77        1.98      1.99 o 
   2   7   9        1.09       -0.71      2.50 o 
  -7   8   9       25.76       26.85      3.48 o 
  -6   8   9        6.48        7.01      2.69 o 
  -5   8   9       14.97       17.40      2.70 o 
  -4   8   9       71.57       72.23      3.92 o 
  -3   8   9        0.05       -0.80      1.50 o 
  -2   8   9       89.16       87.12      4.68 o 
  -1   8   9      128.20      132.35      5.15 o 
   0   8   9        2.55       -2.23      1.73 o 
   1   8   9       19.37       21.23      5.60 o 
   2   8   9        1.93        6.32      2.80 o 
  -6   9   9       15.29       14.09      2.41 o 
  -5   9   9        3.28        4.96      1.73 o 
  -4   9   9       15.85       17.55      2.33 o 
  -3   9   9        2.04        1.44      1.74 o 
  -2   9   9       48.12       48.25      5.42 o 
  -1   9   9      218.36      209.92      8.27 o 
   0   9   9        3.52        3.06      1.92 o 
   1   9   9        1.11        1.02      1.83 o 
  -6  10   9       12.50        8.88      2.66 o 
  -5  10   9        0.10        2.40      2.06 o 
  -4  10   9        4.46        4.40      2.06 o 
  -3  10   9       23.48       26.56      5.60 o 
  -2  10   9       39.53       41.09      4.00 o 
  -1  10   9       50.50       48.55      4.00 o 
   0  10   9        4.15        8.01      2.66 o 
   1  10   9       52.03       42.42      4.34 o 
  -5  11   9       16.87       14.92      3.20 o 
  -4  11   9       18.92       13.72      5.60 o 
  -3  11   9        6.97        6.94      2.50 o 
  -2  11   9       61.17       61.84      6.81 o 
  -1  11   9        0.95       -0.10      2.06 o 
   0  11   9        4.49        4.27      2.80 o 
  -4  12   9       45.97       46.62      6.01 o 
  -3  12   9        5.69        1.60      2.40 o 
  -2  12   9        3.69        4.00      2.06 o 
  -1  12   9        0.08       -1.94      1.92 o 
  -8   0  10        3.28        8.01      4.00 o 
  -7   0  10      123.87      138.52      9.61 o 
  -6   0  10      107.29      111.30      8.81 o 
  -5   0  10       21.31       19.56      3.65 o 
  -4   0  10      392.68      422.26     13.22 o 
  -3   0  10        1.11        2.00      2.26 o 
  -2   0  10        5.56        6.16      2.12 o 
  -1   0  10       35.12       43.45      3.52 o 
   0   0  10       40.46       38.10      4.22 o 
   1   0  10        0.11       -2.40      3.20 o 
   2   0  10        0.35       -4.00      3.20 o 
  -8   1  10       51.84       65.92      8.81 o 
  -7   1  10       20.63       21.47      4.40 o 
  -6   1  10        0.95       -1.68      1.65 o 
  -5   1  10       12.75       12.43      2.44 o 
  -4   1  10       31.64       35.92      2.84 o 
  -3   1  10       37.64       45.78      4.04 o 
  -2   1  10        2.85        1.23      1.48 o 
  -1   1  10        1.25       -1.21      1.29 o 
   0   1  10       17.17       16.75      2.35 o 
   1   1  10        0.09       -0.18      1.77 o 
   2   1  10        3.29        1.55      1.94 o 
  -8   2  10       66.18       70.39      5.36 o 
  -7   2  10        5.05        7.21      2.31 o 
  -6   2  10        0.72       -1.07      2.14 o 
  -5   2  10        0.01        0.56      1.73 o 
  -4   2  10       16.11       15.92      2.44 o 
  -3   2  10      377.31      397.92     10.28 o 
  -2   2  10       19.72       18.76      2.08 o 
  -1   2  10        0.54        1.04      1.42 o 
   0   2  10       12.57       12.70      2.17 o 
   1   2  10       21.84       22.29      3.16 o 
   2   2  10        0.48       -1.91      1.77 o 
  -7   3  10       19.43       18.87      2.91 o 
  -6   3  10       37.03       46.26      4.11 o 
  -5   3  10        7.08        3.30      4.36 o 
  -4   3  10      113.17      113.32      9.35 o 
  -3   3  10        9.46       10.35      2.22 o 
  -2   3  10       13.60       13.19      2.44 o 
  -1   3  10       13.05       11.04      2.66 o 
   0   3  10       50.77       45.81      3.55 o 
   1   3  10       18.57       18.17      2.70 o 
   2   3  10        0.00       -0.92      1.97 o 
  -7   4  10        0.70        0.00      1.97 o 
  -6   4  10        0.59        0.74      1.97 o 
  -5   4  10       21.72       19.16      2.70 o 
  -4   4  10       42.50       43.26      4.54 o 
  -3   4  10       40.22       39.57      3.69 o 
  -2   4  10        4.31        3.95      1.97 o 
  -1   4  10        7.88        6.41      1.87 o 
   0   4  10       40.64       39.32      4.74 o 
   1   4  10        0.32        0.51      1.97 o 
   2   4  10        2.86        6.45      2.44 o 
  -7   5  10        0.44        2.70      2.05 o 
  -6   5  10       53.28       66.28      6.46 o 
  -5   5  10      122.35      136.84      6.40 o 
  -4   5  10       53.68       56.37      3.73 o 
  -3   5  10       28.06       31.49      3.17 o 
  -2   5  10       27.31       31.87      4.00 o 
  -1   5  10       19.43       21.34      2.43 o 
   0   5  10        0.98        2.09      2.12 o 
   1   5  10       17.06       15.61      2.70 o 
  -7   6  10        4.03        8.56      2.59 o 
  -6   6  10       15.78       18.90      3.47 o 
  -5   6  10       14.23       18.12      2.59 o 
  -4   6  10        0.88        1.28      1.65 o 
  -3   6  10       13.97       13.82      2.22 o 
  -2   6  10        4.11        3.17      1.90 o 
  -1   6  10        5.82        6.89      1.88 o 
   0   6  10        0.08        0.41      1.59 o 
   1   6  10        5.42        7.44      2.44 o 
  -6   7  10       79.08       92.43      4.82 o 
  -5   7  10       22.96       31.12      3.17 o 
  -4   7  10       16.49       14.71      2.70 o 
  -3   7  10       31.81       29.27      2.90 o 
  -2   7  10        0.61       -0.95      1.73 o 
  -1   7  10       13.17       15.58      2.56 o 
   0   7  10       17.23       21.10      2.43 o 
   1   7  10        0.74        1.16      2.50 o 
  -6   8  10        5.52        5.91      2.22 o 
  -5   8  10        6.54        6.43      3.20 o 
  -4   8  10       57.07       62.06      3.95 o 
  -3   8  10        0.02        0.53      2.33 o 
  -2   8  10       17.12       16.71      2.53 o 
  -1   8  10       54.69       58.73      4.59 o 
   0   8  10       29.85       34.27      3.50 o 
  -5   9  10        5.19        8.46      2.33 o 
  -4   9  10        6.35        4.27      2.77 o 
  -3   9  10        3.72        3.11      2.50 o 
  -2   9  10        2.06        1.70      2.06 o 
  -1   9  10       42.07       53.94      4.59 o 
   0   9  10       12.82       12.76      2.70 o 
  -4  10  10       23.51       32.83      4.00 o 
  -3  10  10       41.28       39.14      6.01 o 
  -2  10  10        0.95        0.44      4.00 o 
  -1  10  10       91.81       87.32      6.01 o 
  -6   1  11       26.36       29.27      3.96 o 
  -5   1  11       20.57       27.00      4.10 o 
  -4   1  11        3.44        0.06      1.97 o 
  -3   1  11       31.00       33.82      3.37 o 
  -2   1  11       19.29       23.59      2.72 o 
  -1   1  11       21.42       29.56      2.44 o 
   0   1  11        3.27        2.97      1.82 o 
  -6   2  11        0.01        0.53      1.85 o 
  -5   2  11        0.00        1.14      1.97 o 
  -4   2  11       11.51        5.89      2.44 o 
  -3   2  11      247.69      265.07      8.25 o 
  -2   2  11        0.19       -2.60      1.73 o 
  -1   2  11        0.35        2.71      1.77 o 
   0   2  11        5.73        2.67      3.27 o 
  -6   3  11        3.98        7.58      2.44 o 
  -5   3  11       14.28       16.18      2.59 o 
  -4   3  11       41.05       43.18      3.64 o 
  -3   3  11       36.36       40.87      3.64 o 
  -2   3  11        6.62        6.71      2.22 o 
  -1   3  11        1.07        0.80      1.67 o 
   0   3  11        5.32        5.26      2.22 o 
  -6   4  11       28.13       27.53      3.25 o 
  -5   4  11        2.84        2.81      2.22 o 
  -4   4  11       19.10       20.02      3.00 o 
  -3   4  11        2.92        4.07      2.12 o 
  -2   4  11       35.04       35.27      3.47 o 
  -1   4  11        0.64       -0.60      1.82 o 
   0   4  11        0.62        1.76      1.90 o 
  -6   5  11        1.39        1.97      2.22 o 
  -5   5  11       16.51       16.29      3.46 o 
  -4   5  11       10.01       10.37      2.53 o 
  -3   5  11        4.41        4.37      2.37 o 
  -2   5  11        0.08       -0.31      2.34 o 
  -1   5  11        0.31        0.31      1.82 o 
   0   5  11        0.08       -2.65      1.77 o 
  -5   6  11        7.15        6.43      3.59 o 
  -4   6  11       12.84       14.69      2.70 o 
  -3   6  11       10.67        9.60      2.45 o 
  -2   6  11       13.62       17.37      3.15 o 
  -1   6  11        1.56        2.81      2.22 o 
  -4   7  11        0.08       -0.10      2.05 o 
  -3   7  11        0.54       -2.76      2.37 o 
  -2   7  11        3.29        3.90      2.22 o 
  -4   0  12        7.71        0.80      4.00 o 
  -3   0  12      118.93      132.12     10.41 o 
  -2   0  12        1.35        5.60      4.00 o 
  -4   1  12        8.03        4.40      2.83 o 
  -3   1  12       21.03       28.17      4.68 o 
  -2   1  12       30.54       36.90      3.64 o 
  -4   2  12        0.14        0.00      2.05 o 
  -3   2  12       20.38       18.54      3.17 o 
                                                 
